# Supplementary material for: Poly[[[μ-1,1′-(butane-1,4-di­yl)diimidazole-κ2 N 3:N 3′](μ-cyclo­hexane-1,4-dicarboxyl­ato-κ4 O 1,O 1′:O 4,O 4′)nickel(II)] 0.25-hydrate]
Source: Acta Crystallogr Sect E Struct Rep Online. 2009 Feb 11;65(Pt 3):m263. doi: 10.1107/S1600536809004024 (PMC2968582; doi:10.1107/S1600536809004024)
Supplement: Supplementary file 1 [file e-65-0m263-sup1.cif]

##############################################################################
###                                                                        ###
###        Electronic paper (Acta Crystallographica Section E)             ###
###                                                                        ###
##############################################################################
#                                                                            #
# This CIF contains the data in a paper accepted for publication in Acta     #
# Crystallographica Section E. It conforms to the requirements of Notes      #
# for Authors for Section E, and has been peer reviewed under the auspices   #
# of the IUCr Commission on Journals.                                        #
#                                                                            #
# Full details of the Crystallographic Information File format               #
# are given in the paper "The Crystallographic Information File (CIF):       #
# a New Standard Archive File for Crystallography" by S. R. Hall, F. H.      #
# Allen and I. D. Brown [Acta Cryst. (1991), A47, 655-685].                  #
#                                                                            #
# The current version of the core CIF dictionary is obtainable from          #
# ftp://ftp.iucr.org/pub/cif_core.dic. The current version number is 2.4.    #
#                                                                            #
# Software is freely available for graphical display of the structure(s) in  #
# this CIF.  For information consult the CIF home page http://www.iucr.org/  #
# cif/home.html                                                              #
#                                                                            #
# This file may be used for bona fide research purposes within the           #
# scientific community so long as proper attribution is given to the journal # 
# article from which it was obtained.                                        #
#                                                                            #
##############################################################################
                                             
data_global
_audit_creation_method     'SHELXL97'
_journal_date_recd_electronic     2009-01-31
_journal_date_accepted     2009-02-03
_journal_name_full     'Acta Crystallographica, Section E'
_journal_year     2009
_journal_volume     65
_journal_issue      3
_journal_page_first     m263
_journal_page_last     m263
_journal_paper_category     QM
_journal_coeditor_code     BT2863
_publ_contact_author_name     'Wei-Tian Yin'
_publ_contact_author_address
;
The Third Hospital of Jilin University,
Changchun, 130000,
People's Republic of China
;
_publ_contact_author_email     weitianyin0431@yahoo.com.cn
_publ_contact_author_fax     '?'
_publ_contact_author_phone     '?'
_publ_section_title
;\
Poly[[[\m-1,1'-(butane-1,4-diyl)diimidazole-\k^2^<i>N</i>^3^:<i>N</i>^3'^]\
(\m-cyclohexane-1,4-dicarboxylato-\k^4^<i>O</i>^1^,<i>O</i>^1'^:<i>O</i>^4^,\
<i>O</i>^4'^)nickel(II)] 0.25-hydrate]
;
loop_
    _publ_author_name
    _publ_author_address
    'Chun-Hui Yang'
;
The Third Hospital of Jilin University,
Changchun 130000,
People's Republic of China
;
    'Guang Yang'
;
The Third Hospital of Jilin University,
Changchun 130000,
People's Republic of China
;
    'Zhen-Wu Du'
;
School of Pharmaceurtical Sciences,
Jilin University,
Changchun 130000,
People's Republic of China
;
    'Jun-Feng Lv'
;
The Second Hospital of Jilin University,
Changchun 130000,
People's Republic of China
;
    'Wei-Tian Yin'
;
The Third Hospital of Jilin University,
Changchun 130000,
People's Republic of China
;
data_I
_audit_creation_method     SHELXL-97
_chemical_name_systematic
;
Poly[[[\m-1,1'-(butane-1,4-diyl)diimidazole-
\k^2^<i>N</i>^3^:<i>N</i>^3'^](\m-cyclohexane-1,4-dicarboxylato-
\k^4^<i>O</i>^1^,<i>O</i>^1'^:<i>O</i>^4^,<i>O</i>^4'^)nickel(II)]
0.25-hydrate]
;
_chemical_name_common     ?
_chemical_formula_moiety     'C18 H24 N4 Ni O4, 0.25(H2 O)'
_chemical_formula_sum     'C18 H24.50 N4 Ni O4.25'
_chemical_formula_iupac     '[Ni (C8 H10 O4) (C10 H14 N4)], 0.25H2 O'
_chemical_formula_weight     423.63
_chemical_melting_point     ?
_symmetry_cell_setting     Monoclinic
_symmetry_space_group_name_H-M     'P 21/c'
_symmetry_space_group_name_Hall     '-P 2ybc'
loop_
    _symmetry_equiv_pos_as_xyz
    'x, y, z'
    '-x, y+1/2, -z+1/2'
    '-x, -y, -z'
    'x, -y-1/2, z-1/2'
_cell_length_a     9.0045(9)
_cell_length_b     11.9991(12)
_cell_length_c     17.5811(17)
_cell_angle_alpha     90.00
_cell_angle_beta     95.755(2)
_cell_angle_gamma     90.00
_cell_volume     1890.0(3)
_cell_formula_units_Z     4
_cell_measurement_reflns_used     3725
_cell_measurement_theta_min     1.08
_cell_measurement_theta_max     26.04
_cell_measurement_temperature     293(2)
_exptl_crystal_description     block
_exptl_crystal_colour     green
_exptl_crystal_size_max     0.31
_exptl_crystal_size_mid     0.27
_exptl_crystal_size_min     0.22
_exptl_crystal_density_diffrn     1.489
_exptl_crystal_density_meas     ?
_exptl_crystal_density_method     'not measured'
_exptl_crystal_F_000     890
_exptl_absorpt_coefficient_mu     1.060
_exptl_absorpt_correction_type     'multi-scan'
_exptl_absorpt_process_details     '(SAINT; Bruker, 1998)'
_exptl_absorpt_correction_T_min     0.711
_exptl_absorpt_correction_T_max     0.793
_exptl_special_details
;
;
_diffrn_ambient_temperature     293(2)
_diffrn_radiation_type     MoK\a
_diffrn_radiation_wavelength     0.71073
_diffrn_radiation_source     'fine-focus sealed tube'
_diffrn_radiation_monochromator     graphite
_diffrn_measurement_device_type     'Bruker APEX CCD area-detector'
_diffrn_measurement_method     '\f and \w'
_diffrn_detector_area_resol_mean     ?
_diffrn_reflns_number     10421
_diffrn_reflns_av_R_equivalents     0.0401
_diffrn_reflns_av_sigmaI/netI     0.0484
_diffrn_reflns_theta_min     2.06
_diffrn_reflns_theta_max     26.04
_diffrn_reflns_theta_full     25.00
_diffrn_measured_fraction_theta_max     0.997
_diffrn_measured_fraction_theta_full     0.999
_diffrn_reflns_limit_h_min     -11
_diffrn_reflns_limit_h_max     6
_diffrn_reflns_limit_k_min     -14
_diffrn_reflns_limit_k_max     14
_diffrn_reflns_limit_l_min     -21
_diffrn_reflns_limit_l_max     21
_diffrn_standards_number     ?
_diffrn_standards_interval_count     ?
_diffrn_standards_interval_time     ?
_diffrn_standards_decay_%     ?
_refine_special_details
;
Refinement of <i>F</i>^2^ against ALL reflections. The weighted <i>R</i>-factor
<i>wR</i> and goodness of fit <i>S</i> are based on <i>F</i>^2^, conventional
<i>R</i>-factors <i>R</i> are based on <i>F</i>, with <i>F</i> set to zero for
negative <i>F</i>^2^. The threshold expression of <i>F</i>^2^ >
\s(<i>F</i>^2^) is used only for calculating <i>R</i>-factors(gt) <i>etc</i>.
and is not relevant to the choice of reflections for refinement.
<i>R</i>-factors based on <i>F</i>^2^ are statistically about twice as large
as those based on <i>F</i>, and <i>R</i>- factors based on ALL data will be
even larger.
;
_reflns_number_total     3725
_reflns_number_gt     2999
_reflns_threshold_expression     I>2\s(I)
_refine_ls_structure_factor_coef     Fsqd
_refine_ls_matrix_type     full
_refine_ls_R_factor_all     0.0532
_refine_ls_R_factor_gt     0.0403
_refine_ls_wR_factor_gt     0.0908
_refine_ls_wR_factor_ref     0.0969
_refine_ls_goodness_of_fit_ref     1.026
_refine_ls_restrained_S_all     1.026
_refine_ls_number_reflns     3725
_refine_ls_number_parameters     259
_refine_ls_number_restraints     5
_refine_ls_hydrogen_treatment     mixed
_refine_ls_weighting_scheme     calc
_refine_ls_weighting_details
                 'calc w=1/[\s^2^(Fo^2^)+(0.0493P)^2^] where P=(Fo^2^+2Fc^2^)/3'
_atom_sites_solution_hydrogens     geom
_atom_sites_solution_primary     direct
_atom_sites_solution_secondary     difmap
_refine_ls_shift/su_max     0.002
_refine_ls_shift/su_mean     0.000
_refine_diff_density_max     0.571
_refine_diff_density_min     -0.266
_refine_ls_extinction_method     none
_refine_ls_extinction_coef     ?
loop_
    _atom_type_symbol
    _atom_type_description
    _atom_type_scat_dispersion_real
    _atom_type_scat_dispersion_imag
    _atom_type_scat_source
    'C' 'C' 0.0033 0.0016
                         'International Tables Vol C Tables 4.2.6.8 and 6.1.1.4'
    'H' 'H' 0.0000 0.0000
                         'International Tables Vol C Tables 4.2.6.8 and 6.1.1.4'
    'N' 'N' 0.0061 0.0033
                         'International Tables Vol C Tables 4.2.6.8 and 6.1.1.4'
    'O' 'O' 0.0106 0.0060
                         'International Tables Vol C Tables 4.2.6.8 and 6.1.1.4'
    'Ni' 'Ni' 0.3393 1.1124
                         'International Tables Vol C Tables 4.2.6.8 and 6.1.1.4'
_computing_data_collection     'SMART (Bruker, 1998)'
_computing_cell_refinement     'SMART (Bruker, 1998)'
_computing_data_reduction     'SAINT (Bruker, 1998)'
_computing_structure_solution     'SHELXS97 (Sheldrick, 2008)'
_computing_structure_refinement     'SHELXL97 (Sheldrick, 2008)'
_computing_molecular_graphics     'SHELXTL (Sheldrick, 2008)'
_computing_publication_material     'SHELXTL (Sheldrick, 2008)'
loop_
    _atom_site_type_symbol
    _atom_site_label
    _atom_site_fract_x
    _atom_site_fract_y
    _atom_site_fract_z
    _atom_site_U_iso_or_equiv
    _atom_site_adp_type
    _atom_site_calc_flag
    _atom_site_refinement_flags
    _atom_site_occupancy
    _atom_site_disorder_assembly
    _atom_site_disorder_group
    C C1 0.4322(3) 0.2316(2) 0.81343(15) 0.0268(6) Uani d . 1 . .
    H H1 0.4040 0.2702 0.7684 0.032 Uiso calc R 1 . .
    C C2 0.5387(3) 0.1159(2) 0.89461(16) 0.0324(7) Uani d . 1 . .
    H H2 0.5993 0.0591 0.9162 0.039 Uiso calc R 1 . .
    C C3 0.4442(3) 0.1774(2) 0.93221(16) 0.0348(7) Uani d . 1 . .
    H H3 0.4277 0.1707 0.9834 0.042 Uiso calc R 1 . .
    C C4 0.2636(3) 0.3356(2) 0.89436(17) 0.0299(6) Uani d . 1 . .
    H H4A 0.2869 0.4051 0.8700 0.036 Uiso calc R 1 . .
    H H4B 0.2666 0.3491 0.9489 0.036 Uiso calc R 1 . .
    C C5 0.1088(3) 0.2991(2) 0.86426(15) 0.0266(6) Uani d . 1 . .
    H H5A 0.0832 0.2318 0.8906 0.032 Uiso calc R 1 . .
    H H5B 0.1070 0.2818 0.8103 0.032 Uiso calc R 1 . .
    C C6 -0.0072(3) 0.3893(2) 0.87522(16) 0.0259(6) Uani d . 1 . .
    H H6A 0.0055 0.4157 0.9276 0.031 Uiso calc R 1 . .
    H H6B 0.0076 0.4518 0.8418 0.031 Uiso calc R 1 . .
    C C7 -0.1640(3) 0.3435(2) 0.85724(15) 0.0260(6) Uani d . 1 . .
    H H7A -0.1745 0.3144 0.8055 0.031 Uiso calc R 1 . .
    H H7B -0.1788 0.2823 0.8917 0.031 Uiso calc R 1 . .
    C C8 -0.3756(3) 0.4666(2) 0.80760(15) 0.0257(6) Uani d . 1 . .
    H H8 -0.3762 0.4445 0.7569 0.031 Uiso calc R 1 . .
    C C9 -0.4306(3) 0.5472(2) 0.90939(16) 0.0307(6) Uani d . 1 . .
    H H9 -0.4775 0.5923 0.9427 0.037 Uiso calc R 1 . .
    C C10 -0.3131(3) 0.4788(2) 0.92988(16) 0.0315(7) Uani d . 1 . .
    H H10 -0.2652 0.4686 0.9788 0.038 Uiso calc R 1 . .
    C C11 0.8358(3) -0.0059(2) 0.81662(15) 0.0281(6) Uani d . 1 . .
    C C12 0.9464(3) -0.0679(2) 0.87253(16) 0.0322(7) Uani d . 1 . .
    H H12 0.9330 -0.0388 0.9235 0.039 Uiso calc R 1 . .
    C C13 1.1072(3) -0.0430(2) 0.85861(17) 0.0341(7) Uani d . 1 . .
    H H13A 1.1218 0.0371 0.8576 0.041 Uiso calc R 1 . .
    H H13B 1.1264 -0.0724 0.8092 0.041 Uiso calc R 1 . .
    C C14 1.2175(4) -0.0939(2) 0.92035(17) 0.0426(8) Uani d . 1 . .
    H H14A 1.2078 -0.0566 0.9685 0.051 Uiso calc R 1 . .
    H H14B 1.3183 -0.0815 0.9072 0.051 Uiso calc RD 1 . .
    C C15 1.1929(3) -0.2187(2) 0.93014(16) 0.0365(7) Uani d . 1 . .
    H H15 1.2505 -0.2404 0.9781 0.044 Uiso calc R 1 . .
    C C16 1.2504(3) -0.2892(2) 0.86740(15) 0.0270(6) Uani d . 1 . .
    C C17 1.0291(4) -0.2452(3) 0.93920(17) 0.0432(8) Uani d . 1 . .
    H H17A 1.0155 -0.3254 0.9388 0.052 Uiso calc R 1 . .
    H H17B 1.0048 -0.2175 0.9883 0.052 Uiso calc R 1 . .
    C C18 0.9220(3) -0.1936(2) 0.87602(17) 0.0370(7) Uani d . 1 . .
    H H18A 0.8199 -0.2088 0.8858 0.044 Uiso calc RD 1 . .
    H H18B 0.9385 -0.2269 0.8273 0.044 Uiso calc R 1 . .
    N N1 0.5319(2) 0.14977(17) 0.81948(12) 0.0241(5) Uani d . 1 . .
    N N2 0.3770(2) 0.25174(17) 0.88028(12) 0.0260(5) Uani d . 1 . .
    N N3 -0.2796(2) 0.42811(17) 0.86446(12) 0.0233(5) Uani d . 1 . .
    N N4 -0.4696(2) 0.53970(17) 0.83217(12) 0.0243(5) Uani d . 1 . .
    O O1 0.8555(2) 0.09615(14) 0.80581(12) 0.0330(5) Uani d . 1 . .
    O O2 0.7224(2) -0.05498(15) 0.78388(10) 0.0297(4) Uani d . 1 . .
    O O1W 1.5782(13) -0.1622(11) 0.8909(6) 0.076(3) Uani d PD 0.25 . .
    H HW12 1.597(7) -0.104(6) 0.865(8) 0.115 Uiso d PD 0.25 . .
    H HW11 1.521(4) -0.200(10) 0.858(6) 0.115 Uiso d PD 0.25 . .
    O O3 1.3285(2) -0.24602(14) 0.81902(10) 0.0283(4) Uani d . 1 . .
    O O4 1.2237(2) -0.39253(14) 0.86564(11) 0.0328(5) Uani d . 1 . .
    Ni Ni1 0.65187(3) 0.09925(3) 0.733512(18) 0.02147(12) Uani d . 1 . .
loop_
    _atom_site_aniso_label
    _atom_site_aniso_U_11
    _atom_site_aniso_U_22
    _atom_site_aniso_U_33
    _atom_site_aniso_U_12
    _atom_site_aniso_U_13
    _atom_site_aniso_U_23
    C1 0.0233(14) 0.0298(14) 0.0270(15) 0.0035(11) 0.0003(12) 0.0035(12)
    C2 0.0332(16) 0.0337(15) 0.0296(15) 0.0115(12) -0.0007(13) 0.0045(12)
    C3 0.0381(17) 0.0397(16) 0.0266(15) 0.0086(14) 0.0025(13) 0.0046(13)
    C4 0.0230(14) 0.0305(14) 0.0365(16) 0.0039(12) 0.0046(12) -0.0050(12)
    C5 0.0243(14) 0.0287(14) 0.0272(15) 0.0011(11) 0.0048(12) -0.0024(11)
    C6 0.0224(14) 0.0244(13) 0.0313(15) 0.0024(11) 0.0041(12) -0.0001(11)
    C7 0.0242(14) 0.0230(13) 0.0303(15) 0.0043(11) 0.0007(12) -0.0027(11)
    C8 0.0243(14) 0.0284(14) 0.0241(14) 0.0022(11) 0.0009(12) -0.0028(11)
    C9 0.0273(15) 0.0346(15) 0.0302(15) 0.0081(12) 0.0032(12) -0.0073(12)
    C10 0.0290(16) 0.0365(15) 0.0280(15) 0.0064(12) -0.0017(12) -0.0077(12)
    C11 0.0257(15) 0.0274(14) 0.0318(16) 0.0069(12) 0.0060(12) -0.0040(12)
    C12 0.0320(16) 0.0341(15) 0.0299(15) 0.0124(12) 0.0005(13) -0.0042(12)
    C13 0.0291(16) 0.0247(14) 0.0464(18) 0.0060(12) -0.0067(14) -0.0076(13)
    C14 0.0414(18) 0.0394(17) 0.0433(19) 0.0163(14) -0.0137(15) -0.0166(14)
    C15 0.0401(18) 0.0447(17) 0.0231(15) 0.0223(14) -0.0046(13) -0.0018(13)
    C16 0.0215(14) 0.0299(14) 0.0277(15) 0.0083(11) -0.0064(12) 0.0022(12)
    C17 0.050(2) 0.0512(19) 0.0307(17) 0.0219(16) 0.0155(15) 0.0141(14)
    C18 0.0321(17) 0.0372(16) 0.0432(18) 0.0090(13) 0.0115(14) 0.0138(14)
    N1 0.0179(11) 0.0246(11) 0.0298(13) 0.0026(9) 0.0018(10) 0.0000(9)
    N2 0.0202(11) 0.0275(11) 0.0305(13) 0.0030(9) 0.0034(10) -0.0006(10)
    N3 0.0197(11) 0.0241(11) 0.0260(12) 0.0033(9) 0.0013(9) -0.0034(9)
    N4 0.0189(11) 0.0251(11) 0.0292(12) 0.0018(9) 0.0034(9) -0.0022(9)
    O1 0.0229(10) 0.0256(10) 0.0488(13) 0.0049(8) -0.0052(9) -0.0014(9)
    O2 0.0280(10) 0.0236(9) 0.0366(11) 0.0021(8) -0.0016(9) -0.0010(8)
    O1W 0.087(8) 0.089(9) 0.053(7) -0.006(7) -0.001(6) 0.003(6)
    O3 0.0332(11) 0.0220(9) 0.0298(10) 0.0014(8) 0.0041(9) 0.0013(8)
    O4 0.0275(11) 0.0276(10) 0.0448(12) 0.0037(8) 0.0100(9) 0.0034(9)
    Ni1 0.01688(19) 0.01940(18) 0.0281(2) -0.00028(13) 0.00193(14) -0.00012(14)
_geom_special_details
;
All e.s.d.'s (except the e.s.d. in the dihedral angle between two l.s. planes)
are estimated using the full covariance matrix. The cell e.s.d.'s are taken
into account individually in the estimation of e.s.d.'s in distances, angles
and torsion angles; correlations between e.s.d.'s in cell parameters are only
used when they are defined by crystal symmetry. An approximate (isotropic)
treatment of cell e.s.d.'s is used for estimating e.s.d.'s involving l.s.
planes.
;
loop_
    _geom_bond_atom_site_label_1
    _geom_bond_atom_site_label_2
    _geom_bond_site_symmetry_2
    _geom_bond_distance
    _geom_bond_publ_flag
    C1 N1 . 1.327(3) ?
    C1 N2 . 1.343(3) ?
    C1 H1 . 0.9300 ?
    C2 C3 . 1.348(4) ?
    C2 N1 . 1.378(3) ?
    C2 H2 . 0.9300 ?
    C3 N2 . 1.373(3) ?
    C3 H3 . 0.9300 ?
    C4 N2 . 1.472(3) ?
    C4 C5 . 1.506(4) ?
    C4 H4A . 0.9700 ?
    C4 H4B . 0.9700 ?
    C5 C6 . 1.529(3) ?
    C5 H5A . 0.9700 ?
    C5 H5B . 0.9700 ?
    C6 C7 . 1.519(3) ?
    C6 H6A . 0.9700 ?
    C6 H6B . 0.9700 ?
    C7 N3 . 1.469(3) ?
    C7 H7A . 0.9700 ?
    C7 H7B . 0.9700 ?
    C8 N4 . 1.322(3) ?
    C8 N3 . 1.336(3) ?
    C8 H8 . 0.9300 ?
    C9 C10 . 1.359(4) ?
    C9 N4 . 1.371(3) ?
    C9 H9 . 0.9300 ?
    C10 N3 . 1.361(3) ?
    C10 H10 . 0.9300 ?
    C11 O1 . 1.254(3) ?
    C11 O2 . 1.266(3) ?
    C11 C12 . 1.522(4) ?
    C11 Ni1 . 2.446(3) ?
    C12 C13 . 1.522(4) ?
    C12 C18 . 1.527(4) ?
    C12 H12 . 0.9800 ?
    C13 C14 . 1.524(4) ?
    C13 H13A . 0.9700 ?
    C13 H13B . 0.9700 ?
    C14 C15 . 1.527(4) ?
    C14 H14A . 0.9700 ?
    C14 H14B . 0.9700 ?
    C15 C16 . 1.521(4) ?
    C15 C17 . 1.533(4) ?
    C15 H15 . 0.9800 ?
    C16 O4 . 1.262(3) ?
    C16 O3 . 1.268(3) ?
    C16 Ni1 2_746 2.455(3) ?
    C17 C18 . 1.527(4) ?
    C17 H17A . 0.9700 ?
    C17 H17B . 0.9700 ?
    C18 H18A . 0.9700 ?
    C18 H18B . 0.9700 ?
    N1 Ni1 . 2.036(2) ?
    N4 Ni1 2_556 2.039(2) ?
    O1 Ni1 . 2.1237(18) ?
    O2 Ni1 . 2.1213(18) ?
    O1W HW12 . 0.87(2) ?
    O1W HW11 . 0.87(2) ?
    O3 Ni1 2_746 2.0890(17) ?
    O4 Ni1 2_746 2.1668(19) ?
    Ni1 N4 2_546 2.039(2) ?
    Ni1 O3 2_756 2.0890(17) ?
    Ni1 O4 2_756 2.1668(19) ?
    Ni1 C16 2_756 2.455(3) ?
loop_
    _geom_angle_atom_site_label_1
    _geom_angle_atom_site_label_2
    _geom_angle_atom_site_label_3
    _geom_angle_site_symmetry_1
    _geom_angle_site_symmetry_3
    _geom_angle
    _geom_angle_publ_flag
    N1 C1 N2 . . 111.7(2) ?
    N1 C1 H1 . . 124.1 ?
    N2 C1 H1 . . 124.1 ?
    C3 C2 N1 . . 109.8(2) ?
    C3 C2 H2 . . 125.1 ?
    N1 C2 H2 . . 125.1 ?
    C2 C3 N2 . . 106.7(2) ?
    C2 C3 H3 . . 126.7 ?
    N2 C3 H3 . . 126.7 ?
    N2 C4 C5 . . 112.0(2) ?
    N2 C4 H4A . . 109.2 ?
    C5 C4 H4A . . 109.2 ?
    N2 C4 H4B . . 109.2 ?
    C5 C4 H4B . . 109.2 ?
    H4A C4 H4B . . 107.9 ?
    C4 C5 C6 . . 111.7(2) ?
    C4 C5 H5A . . 109.3 ?
    C6 C5 H5A . . 109.3 ?
    C4 C5 H5B . . 109.3 ?
    C6 C5 H5B . . 109.3 ?
    H5A C5 H5B . . 107.9 ?
    C7 C6 C5 . . 110.5(2) ?
    C7 C6 H6A . . 109.5 ?
    C5 C6 H6A . . 109.5 ?
    C7 C6 H6B . . 109.5 ?
    C5 C6 H6B . . 109.5 ?
    H6A C6 H6B . . 108.1 ?
    N3 C7 C6 . . 112.6(2) ?
    N3 C7 H7A . . 109.1 ?
    C6 C7 H7A . . 109.1 ?
    N3 C7 H7B . . 109.1 ?
    C6 C7 H7B . . 109.1 ?
    H7A C7 H7B . . 107.8 ?
    N4 C8 N3 . . 111.9(2) ?
    N4 C8 H8 . . 124.1 ?
    N3 C8 H8 . . 124.1 ?
    C10 C9 N4 . . 109.8(2) ?
    C10 C9 H9 . . 125.1 ?
    N4 C9 H9 . . 125.1 ?
    C9 C10 N3 . . 106.2(2) ?
    C9 C10 H10 . . 126.9 ?
    N3 C10 H10 . . 126.9 ?
    O1 C11 O2 . . 120.3(2) ?
    O1 C11 C12 . . 118.8(2) ?
    O2 C11 C12 . . 120.8(2) ?
    O1 C11 Ni1 . . 60.23(14) ?
    O2 C11 Ni1 . . 60.11(13) ?
    C12 C11 Ni1 . . 176.46(19) ?
    C11 C12 C13 . . 111.8(2) ?
    C11 C12 C18 . . 114.9(2) ?
    C13 C12 C18 . . 110.1(2) ?
    C11 C12 H12 . . 106.5 ?
    C13 C12 H12 . . 106.5 ?
    C18 C12 H12 . . 106.5 ?
    C12 C13 C14 . . 111.7(3) ?
    C12 C13 H13A . . 109.3 ?
    C14 C13 H13A . . 109.3 ?
    C12 C13 H13B . . 109.3 ?
    C14 C13 H13B . . 109.3 ?
    H13A C13 H13B . . 107.9 ?
    C13 C14 C15 . . 112.5(2) ?
    C13 C14 H14A . . 109.1 ?
    C15 C14 H14A . . 109.1 ?
    C13 C14 H14B . . 109.1 ?
    C15 C14 H14B . . 109.1 ?
    H14A C14 H14B . . 107.8 ?
    C16 C15 C14 . . 113.6(3) ?
    C16 C15 C17 . . 111.2(3) ?
    C14 C15 C17 . . 111.5(2) ?
    C16 C15 H15 . . 106.7 ?
    C14 C15 H15 . . 106.7 ?
    C17 C15 H15 . . 106.7 ?
    O4 C16 O3 . . 120.2(2) ?
    O4 C16 C15 . . 119.1(3) ?
    O3 C16 C15 . . 120.7(2) ?
    O4 C16 Ni1 . 2_746 61.85(14) ?
    O3 C16 Ni1 . 2_746 58.32(13) ?
    C15 C16 Ni1 . 2_746 178.8(2) ?
    C18 C17 C15 . . 112.6(2) ?
    C18 C17 H17A . . 109.1 ?
    C15 C17 H17A . . 109.1 ?
    C18 C17 H17B . . 109.1 ?
    C15 C17 H17B . . 109.1 ?
    H17A C17 H17B . . 107.8 ?
    C17 C18 C12 . . 110.3(3) ?
    C17 C18 H18A . . 109.6 ?
    C12 C18 H18A . . 109.6 ?
    C17 C18 H18B . . 109.6 ?
    C12 C18 H18B . . 109.6 ?
    H18A C18 H18B . . 108.1 ?
    C1 N1 C2 . . 105.0(2) ?
    C1 N1 Ni1 . . 124.44(18) ?
    C2 N1 Ni1 . . 130.41(18) ?
    C1 N2 C3 . . 106.7(2) ?
    C1 N2 C4 . . 126.5(2) ?
    C3 N2 C4 . . 126.8(2) ?
    C8 N3 C10 . . 107.2(2) ?
    C8 N3 C7 . . 125.8(2) ?
    C10 N3 C7 . . 126.9(2) ?
    C8 N4 C9 . . 105.0(2) ?
    C8 N4 Ni1 . 2_556 123.59(18) ?
    C9 N4 Ni1 . 2_556 130.52(17) ?
    C11 O1 Ni1 . . 88.94(16) ?
    C11 O2 Ni1 . . 88.73(15) ?
    HW12 O1W HW11 . . 102(3) ?
    C16 O3 Ni1 . 2_746 90.59(15) ?
    C16 O4 Ni1 . 2_746 87.25(16) ?
    N1 Ni1 N4 . 2_546 93.90(8) ?
    N1 Ni1 O3 . 2_756 97.95(8) ?
    N4 Ni1 O3 2_546 2_756 99.21(8) ?
    N1 Ni1 O2 . . 96.24(8) ?
    N4 Ni1 O2 2_546 . 96.94(8) ?
    O3 Ni1 O2 2_756 . 157.65(7) ?
    N1 Ni1 O1 . . 92.94(8) ?
    N4 Ni1 O1 2_546 . 158.47(7) ?
    O3 Ni1 O1 2_756 . 100.02(7) ?
    O2 Ni1 O1 . . 62.00(7) ?
    N1 Ni1 O4 . 2_756 159.91(8) ?
    N4 Ni1 O4 2_546 2_756 90.69(8) ?
    O3 Ni1 O4 2_756 2_756 61.99(7) ?
    O2 Ni1 O4 . 2_756 102.61(7) ?
    O1 Ni1 O4 . 2_756 89.85(8) ?
    N1 Ni1 C11 . . 95.04(8) ?
    N4 Ni1 C11 2_546 . 128.02(9) ?
    O3 Ni1 C11 2_756 . 129.80(8) ?
    O2 Ni1 C11 . . 31.17(8) ?
    O1 Ni1 C11 . . 30.83(8) ?
    O4 Ni1 C11 2_756 . 97.49(8) ?
    N1 Ni1 C16 . 2_756 129.02(9) ?
    N4 Ni1 C16 2_546 2_756 96.21(8) ?
    O3 Ni1 C16 2_756 2_756 31.09(8) ?
    O2 Ni1 C16 . 2_756 131.55(8) ?
    O1 Ni1 C16 . 2_756 95.26(8) ?
    O4 Ni1 C16 2_756 2_756 30.90(8) ?
    C11 Ni1 C16 . 2_756 116.26(9) ?
loop_
    _geom_hbond_atom_site_label_D
    _geom_hbond_atom_site_label_H
    _geom_hbond_atom_site_label_A
    _geom_hbond_site_symmetry_A
    _geom_hbond_distance_DH
    _geom_hbond_distance_HA
    _geom_hbond_distance_DA
    _geom_hbond_angle_DHA
    O1W HW12 O2 1_655 0.87(2) 1.99(5) 2.714(11) 141(7)
    O1W HW11 O3 . 0.87(2) 1.88(2) 2.663(12) 149(4)
