# Supplementary material for: Poly[[[μ-1,1′-(butane-1,4-di­yl)diimidazole-κ2 N 3:N 3′](μ-cyclo­hexane-1,4-dicarboxyl­ato-κ4 O 1,O 1′:O 4,O 4′)nickel(II)] 0.25-hydrate]
Source: Acta Crystallogr Sect E Struct Rep Online. 2009 Feb 11;65(Pt 3):m263. doi: 10.1107/S1600536809004024 (PMC2968582; doi:10.1107/S1600536809004024)
Supplement: Supplementary file 2 [file e-65-0m263-Isup2.hkl]

#
# h,k,l, Fc-squared, Fo-squared, sigma(Fo-squared) and status flag
#
data_I
_shelx_title ' Yin in P2(1)/c'
_shelx_refln_list_code          4
_shelx_F_calc_maximum      178.97
_exptl_crystal_F_000       890.00
_reflns_d_resolution_high  0.8095
 
loop_
 _symmetry_equiv_pos_as_xyz
 'x, y, z'
 '-x, y+1/2, -z+1/2'
 '-x, -y, -z'
 'x, -y-1/2, z-1/2'
 
_cell_length_a     9.0045
_cell_length_b    11.9991
_cell_length_c    17.5811
_cell_angle_alpha  90.000
_cell_angle_beta   95.755
_cell_angle_gamma  90.000
 
_shelx_F_squared_multiplier     1.000
 
loop_
 _refln_index_h
 _refln_index_k
 _refln_index_l
 _refln_F_squared_calc
 _refln_F_squared_meas
 _refln_F_squared_sigma
 _refln_observed_status
   1   0   0     6108.31     6805.93    132.82 o
   2   0   0     2652.94     3337.52     72.97 o
   3   0   0     3206.77     3398.27     78.79 o
   4   0   0      939.87      903.36     43.59 o
   5   0   0      111.85       98.99     14.88 o
   6   0   0     1853.87     1869.16     61.56 o
   7   0   0      573.70      572.77     58.14 o
   8   0   0      125.97       87.51     33.74 o
   9   0   0      834.44      747.57     77.23 o
  10   0   0     1823.81     1540.38    111.04 o
  11   0   0      813.35      835.87     94.17 o
   1   1   0    12877.51    14440.30    226.90 o
   2   1   0      120.55      135.30     30.97 o
   3   1   0     5447.65     5678.45    107.84 o
   4   1   0      175.07      119.26     13.17 o
   5   1   0     3992.00     4088.18     72.01 o
   6   1   0      828.85      775.07     26.51 o
   7   1   0     1951.11     1854.64     55.68 o
   8   1   0      944.55      868.47     51.57 o
   9   1   0      906.27      844.93     56.02 o
  10   1   0       80.49       56.37     25.44 o
  11   1   0      105.71      123.16     56.78 o
   0   2   0      426.62      547.29     18.98 o
   1   2   0      763.61      756.41     16.80 o
   2   2   0     1048.00     1043.15     26.74 o
   3   2   0      164.94      138.00     10.41 o
   4   2   0       17.56       14.93      6.39 o
   5   2   0      552.75      582.28     21.46 o
   6   2   0      556.94      604.86     24.10 o
   7   2   0        1.09        5.23     11.02 o
   8   2   0       31.17       47.37     19.95 o
   9   2   0       10.14       16.78     20.30 o
  10   2   0       42.83       51.64     30.07 o
   1   3   0    17906.92    19087.12    234.50 o
   2   3   0     3826.21     3782.12     61.89 o
   3   3   0     3524.85     3735.50     63.64 o
   4   3   0       47.26       39.79      7.94 o
   5   3   0     6570.45     6599.97    107.65 o
   6   3   0      678.39      626.12     24.78 o
   7   3   0       72.93       84.46     16.14 o
   8   3   0     2420.96     2249.69     86.68 o
   9   3   0      911.57      956.12     60.58 o
  10   3   0       18.73        1.35     20.89 o
   0   4   0      651.61      661.35     28.16 o
   1   4   0      495.02      436.46     30.01 o
   2   4   0      342.02      366.45     23.21 o
   3   4   0       48.95       27.82      7.00 o
   4   4   0       24.72       33.56      8.41 o
   5   4   0       14.39       11.06      7.38 o
   6   4   0     1227.23     1170.64     42.75 o
   7   4   0      856.82      791.21     37.62 o
   8   4   0      225.91      188.86     30.03 o
   9   4   0      549.87      473.20     47.48 o
  10   4   0      716.81      819.35     63.06 o
   1   5   0      542.94      531.16     19.83 o
   2   5   0        0.03        3.10      6.58 o
   3   5   0     1429.44     1580.70     37.30 o
   4   5   0     2255.47     2436.69     72.22 o
   5   5   0      710.04      686.66     26.60 o
   6   5   0       72.28       57.30     16.42 o
   7   5   0      216.42      207.06     26.72 o
   8   5   0        0.69       14.21     17.66 o
   9   5   0       46.98       31.06     20.43 o
  10   5   0      108.28      104.07     31.62 o
   0   6   0    16003.49    16816.46    341.07 o
   1   6   0      437.58      401.51     19.33 o
   2   6   0     1448.89     1520.39     37.14 o
   3   6   0     8168.06     8342.03    132.48 o
   4   6   0     1124.14     1081.03     44.57 o
   5   6   0       62.63       86.53     13.76 o
   6   6   0     1118.10     1122.30     44.61 o
   7   6   0     1170.28     1240.35     49.16 o
   8   6   0      148.34      161.25     23.02 o
   9   6   0      438.98      516.72     51.55 o
  10   6   0      300.93      324.13     46.10 o
   1   7   0     9022.16     9568.15    150.17 o
   2   7   0     1571.50     1474.80     52.36 o
   3   7   0       29.06       40.88     12.94 o
   4   7   0      569.24      535.11     30.13 o
   5   7   0      208.88      227.48     23.21 o
   6   7   0       37.07       48.60     14.38 o
   7   7   0     1090.81     1028.98     74.50 o
   8   7   0     1215.27     1184.74     54.39 o
   9   7   0      750.80      623.50     55.05 o
   0   8   0      163.62      158.79     22.77 o
   1   8   0      403.67      399.66     22.91 o
   2   8   0        1.19        7.13      8.41 o
   3   8   0      395.07      372.42     29.27 o
   4   8   0      402.30      366.60     28.21 o
   5   8   0      527.48      586.66     39.04 o
   6   8   0     1885.08     1787.55     61.50 o
   7   8   0      166.58      156.88     22.98 o
   8   8   0        9.74       20.19     14.71 o
   9   8   0      153.83      153.56     33.49 o
   1   9   0      792.12      780.61     31.40 o
   2   9   0     1038.45      946.83     38.89 o
   3   9   0      236.95      277.14     26.29 o
   4   9   0       76.44       77.31     17.74 o
   5   9   0      370.17      389.00     46.05 o
   6   9   0      261.87      289.33     29.38 o
   7   9   0        3.71        4.85     13.32 o
   8   9   0       77.73      101.99     21.25 o
   0  10   0      863.26      888.33     49.43 o
   1  10   0       81.33       86.58     14.49 o
   2  10   0      791.10      756.98     32.84 o
   3  10   0      373.87      386.90     41.37 o
   4  10   0      850.99      806.62     40.67 o
   5  10   0       40.74       19.10     16.89 o
   6  10   0      798.34      766.57     54.17 o
   7  10   0     1169.08     1236.75     55.40 o
   8  10   0       93.73      129.02     24.39 o
   1  11   0      969.75      888.39     36.67 o
   2  11   0     1016.22     1021.50     39.50 o
   3  11   0        3.77        5.60     12.04 o
   4  11   0       51.11       35.55     15.30 o
   5  11   0       39.71       51.69     17.57 o
   6  11   0      476.92      494.65     49.55 o
   7  11   0       35.17       59.57     17.31 o
   0  12   0      243.53      246.34     49.90 o
   1  12   0       49.21       52.93     14.37 o
   2  12   0      264.37      323.32     34.76 o
   3  12   0      344.09      323.83     61.48 o
   4  12   0      188.47      208.30     27.47 o
   5  12   0       16.15       13.65     13.98 o
   6  12   0      425.76      430.31     47.93 o
   1  13   0     1215.65     1224.72     47.42 o
   2  13   0      542.56      533.26     42.93 o
   3  13   0       65.03       93.31     19.23 o
   4  13   0      656.58      717.49     59.08 o
   5  13   0      984.65     1096.78     66.34 o
   0  14   0     1385.44     1270.05     71.76 o
   1  14   0      381.48      415.85     33.14 o
   2  14   0        6.75       45.92     22.34 o
   3  14   0      619.77      732.22     49.53 o
 -11   1   1      912.70      864.25     68.19 o
 -10   1   1        2.60       22.23     23.50 o
  -9   1   1      640.58      574.70     66.05 o
  -8   1   1     1140.54      970.33     65.57 o
  -7   1   1      116.59      143.08     44.49 o
  -6   1   1      235.12      248.60     15.70 o
  -5   1   1     2428.66     2406.59     47.87 o
  -4   1   1      314.36      270.02     12.98 o
  -3   1   1     3137.15     3326.58     54.30 o
  -2   1   1      179.30      220.60      9.96 o
  -1   1   1    17213.59    19440.76    304.02 o
   0   1   1      570.23      704.21     20.04 o
   1   1   1     2913.65     3128.97    106.93 o
   2   1   1     3013.74     3202.36     51.16 o
   3   1   1     1746.49     1683.81     33.79 o
   4   1   1     3946.60     4398.72     73.74 o
   5   1   1     2037.69     1995.94     61.80 o
   6   1   1      890.27      868.98     28.84 o
   7   1   1      652.61      645.45     32.06 o
   8   1   1      359.74      314.11     46.41 o
   9   1   1     1025.30      953.43     58.25 o
  10   1   1        9.16      -19.44     19.44 o
 -11   2   1       32.74       12.65     24.76 o
 -10   2   1     1695.65     1613.63     80.95 o
  -9   2   1     1269.10     1139.19     67.58 o
  -8   2   1      193.22      145.37     27.79 o
  -7   2   1     2366.05     2452.37     85.76 o
  -6   2   1     5521.28     5694.77    114.82 o
  -5   2   1        0.47        2.59      5.97 o
  -4   2   1      813.20      766.46     37.30 o
  -3   2   1       44.02       21.76      5.81 o
  -2   2   1       36.95       69.17      7.54 o
  -1   2   1    15467.05    16935.58    232.78 o
   0   2   1     3186.12     4209.38     62.64 o
   1   2   1    22348.46    24025.73    376.61 o
   2   2   1      483.86      514.56     15.98 o
   3   2   1      242.46      207.11     11.49 o
   4   2   1     5896.80     6220.85     98.74 o
   5   2   1       35.64       30.29      8.80 o
   6   2   1     1291.86     1229.12     44.67 o
   7   2   1     2614.51     2442.61     67.33 o
   8   2   1        1.19       -0.61     16.32 o
   9   2   1     1626.92     1538.30    155.51 o
  10   2   1     1776.62     1812.50     86.56 o
 -10   3   1        1.96      -14.51     19.73 o
  -9   3   1      632.18      717.33     54.45 o
  -8   3   1     3385.37     3312.77    157.81 o
  -7   3   1      114.71      131.36     18.73 o
  -6   3   1       60.83       94.30     19.63 o
  -5   3   1       12.35       43.40      8.60 o
  -4   3   1      496.72      496.27     18.70 o
  -3   3   1      958.70      907.63     42.48 o
  -2   3   1       11.62       21.49      6.54 o
  -1   3   1      534.46      461.92     16.81 o
   0   3   1      526.61      557.28     15.04 o
   1   3   1    18020.25    19061.09    260.96 o
   2   3   1     9529.14     9705.61    140.84 o
   3   3   1     1681.19     1648.02     74.31 o
   4   3   1      327.27      303.24     16.03 o
   5   3   1       68.86       79.16     10.68 o
   6   3   1       43.29       33.43     12.50 o
   7   3   1       57.87       58.51     15.14 o
   8   3   1      191.09      172.75     29.16 o
   9   3   1      161.62      152.46     42.79 o
  10   3   1       10.29       23.71     22.99 o
 -10   4   1      557.29      561.97     55.15 o
  -9   4   1      477.11      474.04     47.85 o
  -8   4   1       41.77       35.61     19.74 o
  -7   4   1     1276.83     1255.76     51.88 o
  -6   4   1     2537.85     2439.59     65.54 o
  -5   4   1       11.78        2.18      6.68 o
  -4   4   1      393.51      386.61     17.93 o
  -3   4   1     2165.76     2391.77     47.07 o
  -2   4   1       14.64       19.27      6.30 o
  -1   4   1        7.12       -4.56      4.56 o
   0   4   1     1111.28     1060.55     25.89 o
   1   4   1      590.74      611.00     24.88 o
   2   4   1       16.34       16.11      5.75 o
   3   4   1      880.55      770.47     22.60 o
   4   4   1    10459.21    10766.31    162.41 o
   5   4   1      161.61      131.06     13.95 o
   6   4   1      958.45      956.69     33.99 o
   7   4   1      997.39      934.74     54.79 o
   8   4   1       12.81        1.33     39.85 o
   9   4   1      308.11      342.82     41.66 o
  10   4   1      214.18      205.26     38.01 o
 -10   5   1       40.02       31.15     24.78 o
  -9   5   1      591.08      565.89     51.82 o
  -8   5   1     1323.35     1323.10     67.27 o
  -7   5   1     1157.88     1062.57     44.07 o
  -6   5   1      421.30      383.92     27.30 o
  -5   5   1     6255.58     6188.64    124.74 o
  -4   5   1      268.89      347.00     18.22 o
  -3   5   1      374.57      296.06     16.14 o
  -2   5   1     9374.49     9957.13    150.23 o
  -1   5   1     4748.33     4974.42     73.60 o
   0   5   1      137.00      159.18     12.04 o
   1   5   1     7276.96     7698.72    118.89 o
   2   5   1     5621.36     5496.83     89.74 o
   3   5   1     1738.84     1754.68     45.64 o
   4   5   1      458.55      465.14     47.85 o
   5   5   1     2181.27     2212.97     51.57 o
   6   5   1      884.20      887.01     31.84 o
   7   5   1      680.65      697.65     56.99 o
   8   5   1     2173.37     2196.06     69.58 o
   9   5   1      949.98      918.93     61.17 o
  10   5   1       91.77       80.24     30.44 o
 -10   6   1        4.48      -14.51     19.06 o
  -9   6   1       20.76       39.29     22.68 o
  -8   6   1        5.07       17.47     17.95 o
  -7   6   1     1122.07     1152.75     47.01 o
  -6   6   1      655.00      626.25     47.32 o
  -5   6   1      945.26      908.78     58.33 o
  -4   6   1     3008.12     2949.65     60.66 o
  -3   6   1     2013.17     2021.96     45.94 o
  -2   6   1      706.24      686.14     40.59 o
  -1   6   1       39.01       33.81      8.77 o
   0   6   1    10230.78    10826.80    163.14 o
   1   6   1        3.18        9.32     11.15 o
   2   6   1     2493.62     2513.11     90.15 o
   3   6   1      832.98      783.23     44.71 o
   4   6   1      971.06      995.65     66.20 o
   5   6   1       90.54       90.00     13.51 o
   6   6   1       92.99       74.81     16.66 o
   7   6   1      722.89      703.28     37.42 o
   8   6   1      224.32      255.76     27.95 o
   9   6   1       71.35       73.81     65.03 o
  10   6   1      313.09      381.85     84.59 o
  -9   7   1       17.42        7.45     20.80 o
  -8   7   1      186.40      226.92     45.03 o
  -7   7   1      148.70      154.10     29.56 o
  -6   7   1      290.98      289.16     26.65 o
  -5   7   1      423.00      376.05     26.59 o
  -4   7   1     1085.14     1050.92     52.67 o
  -3   7   1       33.03       22.55      9.56 o
  -2   7   1       70.20       59.71     10.03 o
  -1   7   1     1976.81     1966.83     49.60 o
   0   7   1      129.32      150.83     14.47 o
   1   7   1        7.19        4.15     10.85 o
   2   7   1       66.84       82.08     13.14 o
   3   7   1        0.34       10.35     10.71 o
   4   7   1     1183.40     1137.55     43.93 o
   5   7   1      816.23      734.17     32.23 o
   6   7   1      123.55      116.03     26.82 o
   7   7   1        3.88        7.22     12.12 o
   8   7   1        8.75       -5.30     12.21 o
   9   7   1      131.16      194.74     35.84 o
  -9   8   1      289.94      366.54     46.97 o
  -8   8   1       71.57       82.81     20.59 o
  -7   8   1     1005.98      983.58     48.58 o
  -6   8   1      560.14      552.55     36.35 o
  -5   8   1      467.94      427.42     44.60 o
  -4   8   1     2082.55     2084.33     63.17 o
  -3   8   1     2031.23     1970.87     59.46 o
  -2   8   1     3805.87     3833.48     77.15 o
  -1   8   1      608.12      563.60     25.85 o
   0   8   1     5454.30     5467.59    105.43 o
   1   8   1      423.42      391.54     34.57 o
   2   8   1     1414.25     1371.87     40.62 o
   3   8   1     2347.67     2471.64     69.61 o
   4   8   1     3315.82     3231.22     83.90 o
   5   8   1      165.17      203.07     23.75 o
   6   8   1     1234.72     1196.66     58.50 o
   7   8   1      198.50      259.37     30.04 o
   8   8   1      432.73      411.91     35.97 o
   9   8   1        6.86       14.17     23.21 o
  -8   9   1     1116.50     1117.91     79.45 o
  -7   9   1      129.45      134.44     29.76 o
  -6   9   1      191.19      181.71     24.60 o
  -5   9   1     1721.23     1830.98     78.89 o
  -4   9   1        6.84       -1.31     11.24 o
  -3   9   1        2.35       -1.81     11.49 o
  -2   9   1      618.18      620.51     29.09 o
  -1   9   1     1648.50     1658.43     46.53 o
   0   9   1        0.93        6.40      9.07 o
   1   9   1     2712.59     2682.58     62.82 o
   2   9   1      236.59      229.90     20.06 o
   3   9   1     1331.60     1243.64     76.31 o
   4   9   1       34.28       27.49     13.57 o
   5   9   1     2119.83     2097.77     67.72 o
   6   9   1       54.00       53.02     23.22 o
   7   9   1        1.38       -5.22     12.56 o
   8   9   1      320.69      311.78     33.00 o
  -8  10   1        2.21       -2.28     13.18 o
  -7  10   1       23.23       32.15     14.58 o
  -6  10   1      125.11      151.68     27.78 o
  -5  10   1      177.97      117.05     35.46 o
  -4  10   1      586.59      553.71     45.93 o
  -3  10   1      440.17      425.95     31.88 o
  -2  10   1       38.89       42.62     12.46 o
  -1  10   1       21.20       10.01      9.22 o
   0  10   1       97.12      136.74     17.19 o
   1  10   1       36.03       57.24     13.57 o
   2  10   1        0.27       -5.27      8.18 o
   3  10   1       62.85       41.36     15.68 o
   4  10   1      242.02      215.52     26.72 o
   5  10   1        6.15       34.75     13.30 o
   6  10   1      361.18      365.62     32.16 o
   7  10   1      200.12      265.19     31.12 o
   8  10   1       14.15       46.00     21.58 o
  -7  11   1      179.46      181.39     28.41 o
  -6  11   1       76.28       77.99     22.53 o
  -5  11   1     1129.51     1241.48     67.69 o
  -4  11   1       81.62       94.10     19.80 o
  -3  11   1      345.46      366.10     32.30 o
  -2  11   1      238.82      266.78     23.44 o
  -1  11   1     1179.89     1151.08     41.95 o
   0  11   1        1.25       -2.97      8.94 o
   1  11   1     2010.39     2058.40     58.06 o
   2  11   1      645.04      663.31     33.39 o
   3  11   1     1278.31     1209.35     52.74 o
   4  11   1       72.57       78.45     18.21 o
   5  11   1     1647.30     1704.54     86.02 o
   6  11   1      227.73      244.51     30.18 o
   7  11   1       61.94       73.02     19.92 o
  -6  12   1      722.26      754.79     61.51 o
  -5  12   1       66.75       78.83     20.91 o
  -4  12   1      316.78      361.29     34.48 o
  -3  12   1      906.20      886.93     45.71 o
  -2  12   1     1176.11     1123.35     76.74 o
  -1  12   1       62.57       58.55     15.55 o
   0  12   1     1645.70     1588.07     52.09 o
   1  12   1      372.38      353.57     28.22 o
   2  12   1      346.08      407.76     29.91 o
   3  12   1      628.96      637.66     42.67 o
   4  12   1      466.70      505.37     39.37 o
   5  12   1       25.37       28.58     15.74 o
   6  12   1      231.78      246.06     35.47 o
  -5  13   1      176.07      242.48     37.41 o
  -4  13   1       31.89       60.20     19.72 o
  -3  13   1       51.70       54.45     16.50 o
  -2  13   1       93.53       95.72     26.73 o
  -1  13   1      153.99      154.47     21.34 o
   0  13   1       54.71       81.77     16.54 o
   1  13   1       84.97       96.84     17.60 o
   2  13   1        2.38       12.89     20.30 o
   3  13   1       29.57       28.88     19.68 o
   4  13   1       66.61       75.14     17.18 o
   5  13   1        4.91       26.20     20.85 o
  -3  14   1      535.19      638.06     46.35 o
  -2  14   1       19.10       36.98     19.41 o
  -1  14   1       18.91       26.75     12.96 o
   0  14   1      451.95      500.11     39.19 o
   1  14   1       33.49       38.82     14.50 o
   2  14   1       18.24       38.59     17.08 o
   3  14   1       63.37       76.40     23.02 o
 -11   0   2      188.38      176.42     51.90 o
 -10   0   2      118.74      144.61     45.13 o
  -9   0   2      291.36      280.26     53.98 o
  -8   0   2      175.74      146.97     38.33 o
  -7   0   2     6502.34     6345.25    227.71 o
  -6   0   2    11585.24    11645.04    337.32 o
  -5   0   2     2581.94     2697.83    104.86 o
  -4   0   2     5497.15     6197.63    133.84 o
  -3   0   2       53.57       62.55      8.24 o
  -2   0   2     4197.51     4759.37    142.21 o
  -1   0   2     1082.39     1145.43     40.87 o
   0   0   2    28145.29    30137.23    583.86 o
   1   0   2    19289.30    22055.66    417.89 o
   2   0   2     1122.22      994.40     31.65 o
   3   0   2    13585.90    14387.21    285.12 o
   4   0   2    12712.21    13405.89    272.69 o
   5   0   2      162.84      157.83     19.40 o
   6   0   2      301.53      337.02     36.93 o
   7   0   2       63.31       54.48     24.59 o
   8   0   2     2727.22     2583.68    130.85 o
   9   0   2      187.85      215.03     47.43 o
  10   0   2     4055.14     4053.46    194.25 o
 -11   1   2       18.29       49.33     26.27 o
 -10   1   2        5.69        6.64     20.33 o
  -9   1   2      188.91      183.17     32.46 o
  -8   1   2      273.59      246.21     32.59 o
  -7   1   2     2731.10     2423.56     84.67 o
  -6   1   2       40.46       40.23     11.67 o
  -5   1   2     3682.01     3845.41    107.38 o
  -4   1   2       33.54       24.52      5.62 o
  -3   1   2      121.84      126.84     14.16 o
  -2   1   2      531.29      536.02     17.21 o
  -1   1   2       18.44        9.53      5.29 o
   0   1   2      213.23      187.05     12.56 o
   1   1   2    11818.95    13527.94    184.25 o
   2   1   2    14401.61    16228.33    222.67 o
   3   1   2     3071.12     3320.35     58.97 o
   4   1   2     2398.86     2486.73    126.75 o
   5   1   2     2752.33     2734.55     55.18 o
   6   1   2       13.17       27.71      9.87 o
   7   1   2      510.43      498.67     24.84 o
   8   1   2     1660.40     1589.58     69.92 o
   9   1   2     1003.81      946.23     57.39 o
  10   1   2        3.18      -18.90     18.90 o
 -11   2   2      124.29      130.51     48.46 o
 -10   2   2       44.00       21.39     27.47 o
  -9   2   2      275.33      264.89     38.07 o
  -8   2   2        0.02       -7.69     16.94 o
  -7   2   2      350.58      335.34     53.64 o
  -6   2   2      962.00     1026.48     36.89 o
  -5   2   2       92.70      104.61      9.84 o
  -4   2   2      117.31      110.38      8.81 o
  -3   2   2       73.74       85.37      7.12 o
  -2   2   2     4060.01     4490.14     78.95 o
  -1   2   2    10760.44    12129.69    169.50 o
   0   2   2     5590.80     5857.22     87.85 o
   1   2   2    17788.63    19327.03    305.87 o
   2   2   2     7168.20     7654.24    112.04 o
   3   2   2      714.43      680.41     20.71 o
   4   2   2       58.84       74.33     12.68 o
   5   2   2      658.03      668.18     24.09 o
   6   2   2       47.30       34.16     10.34 o
   7   2   2        8.68        2.32      9.04 o
   8   2   2      898.67      832.75    117.74 o
   9   2   2        0.68        7.55     18.23 o
  10   2   2      246.39      189.74     36.13 o
 -10   3   2      128.62      165.72     34.34 o
  -9   3   2      257.25      251.51     37.33 o
  -8   3   2      831.50      767.30     67.81 o
  -7   3   2     2074.77     1820.13     87.72 o
  -6   3   2     3949.79     4042.37     90.98 o
  -5   3   2     6723.62     6803.95    108.77 o
  -4   3   2     2315.15     2263.05     44.37 o
  -3   3   2     7841.26     8748.68    149.61 o
  -2   3   2     2818.58     2756.26     48.44 o
  -1   3   2    11154.56    11458.46    145.54 o
   0   3   2      243.13      256.95     10.92 o
   1   3   2     1136.94     1117.30     48.04 o
   2   3   2     1423.86     1220.81     61.33 o
   3   3   2     1777.64     1749.46     63.12 o
   4   3   2      170.88      191.72     16.36 o
   5   3   2     2730.68     2619.15     54.98 o
   6   3   2       64.72       61.55     12.35 o
   7   3   2      284.37      272.02     27.87 o
   8   3   2      964.08     1027.46     44.33 o
   9   3   2     1542.53     1434.70     71.90 o
  10   3   2       12.98        6.58     20.50 o
 -10   4   2      353.80      365.34     47.06 o
  -9   4   2      110.35      129.34     29.84 o
  -8   4   2        1.50       19.69     17.70 o
  -7   4   2     1349.66     1271.05     48.90 o
  -6   4   2     3432.91     3370.92     80.75 o
  -5   4   2        3.71       -0.71      8.71 o
  -4   4   2     1121.92     1146.11     36.25 o
  -3   4   2       13.54       39.63      7.99 o
  -2   4   2      428.53      371.48     15.95 o
  -1   4   2      119.79      129.78      9.21 o
   0   4   2     3074.87     3264.55     50.86 o
   1   4   2       17.04       12.06      6.13 o
   2   4   2      155.43      143.16     14.15 o
   3   4   2     9287.80     9737.49    145.77 o
   4   4   2     1471.69     1258.81     52.99 o
   5   4   2       19.49       12.64      8.51 o
   6   4   2      682.50      635.02     36.00 o
   7   4   2      676.25      690.56     43.20 o
   8   4   2      357.96      394.93     33.11 o
   9   4   2      446.18      412.68     44.68 o
  10   4   2      594.78      501.71     72.16 o
 -10   5   2      252.99      199.94     39.31 o
  -9   5   2      103.84       76.87     26.95 o
  -8   5   2       21.83       -7.39     17.17 o
  -7   5   2      352.22      336.80     27.69 o
  -6   5   2       48.18       53.47     14.31 o
  -5   5   2      197.84      194.17     14.93 o
  -4   5   2      238.05      260.08     24.39 o
  -3   5   2     1522.13     1614.09     38.12 o
  -2   5   2      749.56      765.56     24.17 o
  -1   5   2      993.52     1102.31     37.03 o
   0   5   2     5784.44     6590.95    104.01 o
   1   5   2      216.81      285.66     29.76 o
   2   5   2      303.91      385.29     21.39 o
   3   5   2      403.63      407.40     15.99 o
   4   5   2     1761.97     1766.76     49.11 o
   5   5   2     2336.63     2178.61     51.38 o
   6   5   2      590.45      592.67     26.83 o
   7   5   2        0.75        3.22     13.65 o
   8   5   2      213.22      192.29     25.05 o
   9   5   2       22.36       35.25     22.18 o
  10   5   2       17.97       14.34     22.35 o
 -10   6   2      476.91      519.41     55.41 o
  -9   6   2      502.11      400.10     46.49 o
  -8   6   2      284.27      260.53     37.85 o
  -7   6   2       14.18        7.43     12.96 o
  -6   6   2     2805.55     2544.82     71.38 o
  -5   6   2     2201.88     2136.46     52.57 o
  -4   6   2     2986.26     3049.04     62.18 o
  -3   6   2     6318.13     6524.46    113.06 o
  -2   6   2     3266.93     3274.75     63.94 o
  -1   6   2       50.35       40.39      8.11 o
   0   6   2     6009.59     6172.22    123.71 o
   1   6   2     7952.15     8084.89    127.49 o
   2   6   2      165.29      145.55     17.03 o
   3   6   2     2805.72     2688.84     67.58 o
   4   6   2     1252.65     1029.22     46.55 o
   5   6   2      104.71      100.05     14.54 o
   6   6   2        5.23       -3.92      8.65 o
   7   6   2     1146.54     1173.61     59.89 o
   8   6   2      436.17      399.95     32.95 o
   9   6   2      385.36      402.86     45.06 o
  -9   7   2      218.48      257.90     53.09 o
  -8   7   2      695.31      757.81     55.41 o
  -7   7   2     1250.79     1203.60     50.02 o
  -6   7   2        1.53        5.02     12.57 o
  -5   7   2     3990.27     3815.46    200.67 o
  -4   7   2     2353.71     2317.02     53.95 o
  -3   7   2      509.45      566.33     28.66 o
  -2   7   2       27.33       39.18      9.15 o
  -1   7   2     4327.21     4288.86     79.72 o
   0   7   2       35.64       39.33      9.66 o
   1   7   2     3067.62     3154.06     64.19 o
   2   7   2    10412.69    10524.48    193.28 o
   3   7   2      241.79      200.80     21.20 o
   4   7   2     2341.61     2400.56     67.71 o
   5   7   2     3069.41     2825.89     82.89 o
   6   7   2      432.61      441.03     26.34 o
   7   7   2        0.76       10.73     12.25 o
   8   7   2     1065.28     1051.08     49.24 o
   9   7   2      679.37      475.51     78.77 o
  -9   8   2       49.33       46.22     39.51 o
  -8   8   2        2.40        8.32     15.25 o
  -7   8   2       67.37       66.26     16.93 o
  -6   8   2      910.26      859.16     49.82 o
  -5   8   2       92.33       75.11     21.71 o
  -4   8   2       12.00       12.25     11.87 o
  -3   8   2       47.34       43.25     12.23 o
  -2   8   2      554.92      584.80     23.69 o
  -1   8   2       39.89       16.00      9.87 o
   0   8   2      303.67      315.14     20.76 o
   1   8   2     1795.49     1718.29     52.44 o
   2   8   2      606.06      570.35     26.68 o
   3   8   2       17.98       24.52     12.88 o
   4   8   2     1411.54     1332.06     50.14 o
   5   8   2        1.93       23.40     13.18 o
   6   8   2       24.88        9.82     11.63 o
   7   8   2      154.02      166.99     24.30 o
   8   8   2       73.18       81.57     20.59 o
   9   8   2      243.32      332.16     73.75 o
  -8   9   2       96.13      129.89     28.59 o
  -7   9   2     1121.95     1178.60     52.66 o
  -6   9   2      115.52      132.90     21.74 o
  -5   9   2     1308.66     1213.82     78.41 o
  -4   9   2      263.05      252.94     26.72 o
  -3   9   2        1.01        1.22     11.25 o
  -2   9   2      215.52      225.80     20.13 o
  -1   9   2     1269.74     1270.45     40.14 o
   0   9   2      133.14      117.36     15.64 o
   1   9   2      215.54      231.05     19.80 o
   2   9   2      601.85      551.77     27.33 o
   3   9   2      339.06      260.35     26.45 o
   4   9   2       88.62      110.18     19.50 o
   5   9   2       37.82       42.29     15.74 o
   6   9   2        2.05        3.21     12.66 o
   7   9   2       60.36       67.34     18.54 o
   8   9   2       80.08       81.66     27.61 o
  -8  10   2       18.79       61.27     21.94 o
  -7  10   2      352.92      328.89     33.04 o
  -6  10   2     1005.12     1167.97     66.00 o
  -5  10   2      360.08      338.02     39.61 o
  -4  10   2     3079.97     2988.08    124.67 o
  -3  10   2      518.48      512.20     34.57 o
  -2  10   2      417.60      402.32     26.48 o
  -1  10   2       26.44       26.37     12.47 o
   0  10   2     1096.38     1056.85     38.21 o
   1  10   2      418.18      384.41     25.73 o
   2  10   2       11.29       14.57      9.54 o
   3  10   2     1964.28     1921.20     88.41 o
   4  10   2      700.46      687.98     39.82 o
   5  10   2       41.72       57.64     17.50 o
   6  10   2      575.93      640.45     40.46 o
   7  10   2      535.89      521.57     51.91 o
   8  10   2      417.68      468.35     80.52 o
  -7  11   2       14.06       29.35     17.03 o
  -6  11   2      441.26      481.19     49.08 o
  -5  11   2      489.79      488.17     48.22 o
  -4  11   2       80.84      123.80     26.91 o
  -3  11   2      429.63      391.05     32.66 o
  -2  11   2       49.77       56.53     13.38 o
  -1  11   2      596.54      573.79     32.01 o
   0  11   2      193.63      178.40     19.96 o
   1  11   2        2.32       14.99      9.91 o
   2  11   2     1504.76     1393.58     46.85 o
   3  11   2       87.91       83.04     21.99 o
   4  11   2      355.07      381.55     34.03 o
   5  11   2      100.21      108.72     24.25 o
   6  11   2       11.71       -0.67     29.80 o
   7  11   2       88.93       62.82     32.54 o
  -6  12   2      423.89      513.02     65.34 o
  -5  12   2       34.58       86.13     23.90 o
  -4  12   2      194.94      227.40     34.26 o
  -3  12   2      210.36      223.30     26.69 o
  -2  12   2     1446.24     1290.46     46.93 o
  -1  12   2       23.02       23.93     12.18 o
   0  12   2      140.15      157.40     19.79 o
   1  12   2       41.73       51.50     13.83 o
   2  12   2      519.96      538.59     51.54 o
   3  12   2        4.82        6.22     12.01 o
   4  12   2      238.75      248.33     33.69 o
   5  12   2       32.56       48.19     18.40 o
   6  12   2      114.73      162.39     37.72 o
  -5  13   2      612.62      616.42     56.52 o
  -4  13   2      419.29      466.32     48.91 o
  -3  13   2       17.36       10.65     13.96 o
  -2  13   2      666.15      700.62     45.35 o
  -1  13   2     1157.93     1117.10     45.33 o
   0  13   2       37.82       49.60     15.04 o
   1  13   2      991.97     1033.86     80.56 o
   2  13   2      951.91      987.59    100.53 o
   3  13   2      104.42       87.74     18.96 o
   4  13   2      201.82      260.72     29.84 o
   5  13   2      785.03      890.30     60.19 o
  -3  14   2      415.20      466.47     40.90 o
  -2  14   2      166.49      210.90     29.75 o
  -1  14   2        6.62       15.30     12.14 o
   0  14   2      403.11      494.39     35.34 o
   1  14   2      678.92      679.78     40.07 o
   2  14   2       41.58       56.77     18.87 o
   3  14   2      459.37      419.33     39.38 o
 -11   1   3      687.02      659.38     61.36 o
 -10   1   3       97.38      113.66     30.90 o
  -9   1   3        7.23       23.35     18.92 o
  -8   1   3     1135.13     1102.74     58.80 o
  -7   1   3     2160.90     2050.60     77.02 o
  -6   1   3      121.33      109.29     37.31 o
  -5   1   3     7429.33     7821.73    118.66 o
  -4   1   3      174.96      147.19      8.16 o
  -3   1   3     2267.14     2295.24     47.70 o
  -2   1   3     2845.10     3292.72     60.38 o
  -1   1   3    32029.73    35359.56    546.75 o
   0   1   3      564.04      490.27     29.59 o
   1   1   3     3967.86     4310.50     61.69 o
   2   1   3     8096.15     8849.70    302.03 o
   3   1   3     1656.41     1702.65     35.45 o
   4   1   3     2481.54     2575.05     50.57 o
   5   1   3     1126.50     1005.77     48.22 o
   6   1   3       32.84       34.72     10.03 o
   7   1   3        5.14       13.81      9.81 o
   8   1   3       92.07      157.46     30.35 o
   9   1   3      509.46      529.99     93.51 o
  10   1   3       33.86       12.02     21.49 o
 -11   2   3        0.29       14.18     23.05 o
 -10   2   3      523.83      582.74     82.67 o
  -9   2   3      174.48      191.25     55.45 o
  -8   2   3      206.14      192.83     31.42 o
  -7   2   3     1879.19     1724.61     93.04 o
  -6   2   3    10270.84    10709.21    190.49 o
  -5   2   3      302.45      285.53     13.18 o
  -4   2   3      630.08      553.16     22.32 o
  -3   2   3     1527.81     1394.14     27.81 o
  -2   2   3     4642.16     4711.88     82.12 o
  -1   2   3     8716.79     9500.85    135.71 o
   0   2   3    19754.23    20248.79    246.64 o
   1   2   3      955.76      866.62     27.15 o
   2   2   3      713.55      815.95     67.47 o
   3   2   3    14532.38    15674.36    220.94 o
   4   2   3     7366.91     7920.06    122.93 o
   5   2   3        1.14        8.35      7.61 o
   6   2   3      109.74      102.31     14.08 o
   7   2   3     1427.03     1333.01     40.74 o
   8   2   3      106.72       87.59     17.27 o
   9   2   3      339.19      363.03     41.59 o
  10   2   3      488.91      473.15     62.31 o
 -10   3   3        3.05      -13.53     18.35 o
  -9   3   3      100.90      111.65     39.58 o
  -8   3   3      323.75      338.69     38.90 o
  -7   3   3      108.07      101.97     32.83 o
  -6   3   3      624.64      599.54     29.18 o
  -5   3   3     1954.77     1953.57     52.01 o
  -4   3   3        0.95        0.91      5.68 o
  -3   3   3      757.16      867.64     47.50 o
  -2   3   3     2626.70     2726.67     48.22 o
  -1   3   3     9582.51    10320.07    166.77 o
   0   3   3     1509.68     1392.56     26.28 o
   1   3   3     1807.58     1894.77     36.22 o
   2   3   3     6738.19     7229.48    129.09 o
   3   3   3      712.58      726.92     22.68 o
   4   3   3      457.50      529.19     21.05 o
   5   3   3      751.78      788.20     27.61 o
   6   3   3      911.98      931.51     34.86 o
   7   3   3      660.34      605.73     28.10 o
   8   3   3       61.11       64.14     16.10 o
   9   3   3      119.47      124.82     28.59 o
  10   3   3        0.25       -2.40     33.46 o
 -10   4   3      521.53      537.21     54.99 o
  -9   4   3      587.50      632.25     53.84 o
  -8   4   3       10.61       24.76     17.99 o
  -7   4   3      773.11      696.52     65.19 o
  -6   4   3     2345.36     2372.13     64.01 o
  -5   4   3       12.11        9.12      9.91 o
  -4   4   3       29.35       29.39      8.41 o
  -3   4   3     1407.20     1415.11     33.04 o
  -2   4   3     2722.98     2581.95     58.08 o
  -1   4   3      205.86      197.76     10.93 o
   0   4   3      883.27      949.99     23.19 o
   1   4   3      884.25      937.89     24.60 o
   2   4   3     1455.74     1611.93     85.34 o
   3   4   3     4887.56     5076.23    101.51 o
   4   4   3     2918.42     2767.67     56.32 o
   5   4   3       31.50       33.97      9.98 o
   6   4   3      674.14      780.37     30.75 o
   7   4   3      428.41      374.83     24.36 o
   8   4   3       65.47       90.69     17.85 o
   9   4   3      220.44      195.74     33.88 o
  10   4   3      230.04      195.29     56.81 o
 -10   5   3       10.95       40.37     28.01 o
  -9   5   3      308.63      313.61     42.48 o
  -8   5   3      498.68      488.54     45.63 o
  -7   5   3       91.78       88.60     23.03 o
  -6   5   3      116.35      117.78     20.14 o
  -5   5   3     4849.21     5090.22     93.73 o
  -4   5   3     2821.62     2849.98     57.03 o
  -3   5   3      583.02      653.88     22.90 o
  -2   5   3     1220.32     1107.38     30.06 o
  -1   5   3     6007.41     6112.07     88.48 o
   0   5   3      379.95      362.70     15.34 o
   1   5   3     3801.72     3894.22     78.84 o
   2   5   3     5363.91     5566.32    109.78 o
   3   5   3     2567.28     2459.63     88.86 o
   4   5   3     2625.85     2490.64     96.92 o
   5   5   3     2105.28     1891.61     47.47 o
   6   5   3     1352.84     1405.97     57.57 o
   7   5   3      266.66      277.39     26.51 o
   8   5   3     1211.42     1131.15     53.59 o
   9   5   3     1400.58     1328.00     80.65 o
  10   5   3        4.23       -7.06     31.27 o
 -10   6   3       58.22       39.20     27.33 o
  -9   6   3       78.62       65.83     24.57 o
  -8   6   3       44.77       63.88     20.99 o
  -7   6   3        2.67        1.36     11.29 o
  -6   6   3      542.39      503.97     31.96 o
  -5   6   3       69.24       72.13     13.35 o
  -4   6   3      290.94      314.72     19.04 o
  -3   6   3     2802.52     2800.50     57.85 o
  -2   6   3      133.18      127.48     12.95 o
  -1   6   3     1929.54     1938.19     39.71 o
   0   6   3     1422.71     1282.83     34.01 o
   1   6   3     1244.25     1112.42     33.09 o
   2   6   3      247.65      261.05     26.12 o
   3   6   3     1250.47     1179.69     41.28 o
   4   6   3      474.80      416.24     28.48 o
   5   6   3      656.59      577.40     39.87 o
   6   6   3      407.32      403.44     24.92 o
   7   6   3       59.90       61.61     16.12 o
   8   6   3     1127.13     1087.87     48.80 o
   9   6   3       28.01       21.35     37.90 o
  -9   7   3        5.91        2.34     17.93 o
  -8   7   3      161.25      166.40     34.44 o
  -7   7   3       26.59       22.49     13.14 o
  -6   7   3        0.52        3.17     12.14 o
  -5   7   3       12.52        3.45     16.44 o
  -4   7   3       26.58       25.15     11.26 o
  -3   7   3      100.81      109.64     17.35 o
  -2   7   3      378.11      365.97     44.74 o
  -1   7   3     2603.54     2793.93     52.90 o
   0   7   3      217.24      185.82     15.68 o
   1   7   3      179.66      132.33     13.94 o
   2   7   3     1020.59      963.89     39.47 o
   3   7   3      294.28      285.84     30.66 o
   4   7   3      206.30      169.05     21.01 o
   5   7   3      167.05      171.62     17.95 o
   6   7   3       75.46       85.09     14.58 o
   7   7   3        2.91        6.16     12.57 o
   8   7   3        0.72        2.69     40.75 o
   9   7   3       84.94       54.95     38.33 o
  -9   8   3      610.81      690.38     60.81 o
  -8   8   3      516.81      589.99     99.58 o
  -7   8   3      399.44      499.10     36.60 o
  -6   8   3      847.81      953.86     49.65 o
  -5   8   3     1420.31     1269.83     67.15 o
  -4   8   3     1502.39     1437.47     50.17 o
  -3   8   3     1888.59     1802.01     47.78 o
  -2   8   3     1345.98     1369.68     36.32 o
  -1   8   3       17.31       15.67     10.52 o
   0   8   3     4612.30     4572.45     86.87 o
   1   8   3     1721.09     1721.08     81.08 o
   2   8   3      276.52      269.35     32.65 o
   3   8   3     1732.79     1698.12     56.82 o
   4   8   3     2337.26     2263.92     90.85 o
   5   8   3      157.15      158.92     29.65 o
   6   8   3      949.35      884.52     42.48 o
   7   8   3     1028.38     1036.10     62.00 o
   8   8   3      566.62      583.76     53.20 o
   9   8   3      128.82      204.25     36.29 o
  -8   9   3      610.42      601.96     94.98 o
  -7   9   3     1106.78     1168.77     53.11 o
  -6   9   3     1178.00     1137.99     50.40 o
  -5   9   3     1827.36     2013.93     83.05 o
  -4   9   3      429.19      382.60     29.65 o
  -3   9   3      297.44      294.51     25.84 o
  -2   9   3      184.57      163.13     22.74 o
  -1   9   3      284.97      300.09     21.94 o
   0   9   3      123.16      105.20     15.48 o
   1   9   3     1116.97     1048.20     41.02 o
   2   9   3      660.08      673.87     29.79 o
   3   9   3     1040.17     1034.65     64.53 o
   4   9   3     1295.20     1272.40     53.10 o
   5   9   3     1845.39     1769.92     63.13 o
   6   9   3      730.04      678.04     57.42 o
   7   9   3       13.80       21.30     18.83 o
   8   9   3       54.20       29.60     34.05 o
  -8  10   3       13.94       39.69     32.44 o
  -7  10   3        0.21       16.42     13.63 o
  -6  10   3      279.40      294.88     39.21 o
  -5  10   3        6.68        3.48     16.50 o
  -4  10   3      301.76      247.58     34.61 o
  -3  10   3        2.02       -2.57     12.46 o
  -2  10   3       37.35       52.15     12.56 o
  -1  10   3        0.65       -8.93      8.93 o
   0  10   3       62.90       59.07     14.14 o
   1  10   3        0.05       -2.62      9.41 o
   2  10   3       60.41       54.12     12.99 o
   3  10   3        0.69        5.92     11.28 o
   4  10   3       57.23       34.80     15.16 o
   5  10   3       14.83       18.79     14.34 o
   6  10   3        1.48        4.91     18.47 o
   7  10   3      107.06      170.96     33.55 o
  -7  11   3      219.84      208.24     27.83 o
  -6  11   3      226.04      235.80     35.42 o
  -5  11   3      645.39      675.68     55.21 o
  -4  11   3      122.67      139.15     27.54 o
  -3  11   3       82.62       80.38     18.57 o
  -2  11   3      884.26      833.57     35.63 o
  -1  11   3     1212.68     1186.49     42.76 o
   0  11   3      105.17      111.02     16.24 o
   1  11   3      180.88      223.90     21.71 o
   2  11   3     1477.70     1439.16     63.92 o
   3  11   3      598.49      535.09     38.46 o
   4  11   3      116.59      134.29     21.97 o
   5  11   3     1137.66     1223.02     72.88 o
   6  11   3       92.54      148.68     31.27 o
   7  11   3       20.84       30.16     19.50 o
  -6  12   3     1259.54     1400.28     76.46 o
  -5  12   3      193.27      191.15     45.49 o
  -4  12   3      446.62      442.93     47.26 o
  -3  12   3     1471.42     1494.34     59.63 o
  -2  12   3      780.95      854.26     44.10 o
  -1  12   3       78.88       68.13     15.35 o
   0  12   3      947.57      929.94     39.48 o
   1  12   3      200.54      204.77     22.41 o
   2  12   3        1.45       -4.51     12.31 o
   3  12   3     1268.39     1303.73     83.70 o
   4  12   3      681.67      697.36     66.35 o
   5  12   3        6.51        8.58     15.00 o
   6  12   3       31.71       33.60     19.32 o
  -5  13   3      117.50       87.07     36.30 o
  -4  13   3       18.87       33.14     21.06 o
  -3  13   3       27.01       67.74     17.58 o
  -2  13   3      500.12      574.33     41.70 o
  -1  13   3      137.35      183.63     22.80 o
   0  13   3      218.67      193.67     22.69 o
   1  13   3      104.80      106.03     17.76 o
   2  13   3        3.55       11.04     13.86 o
   3  13   3        3.75       12.89     13.56 o
   4  13   3       83.46      117.99     22.32 o
  -3  14   3      442.00      428.01     49.24 o
  -2  14   3      243.05      317.72     33.60 o
  -1  14   3      206.31      254.26     27.16 o
   0  14   3      913.84      933.57     43.42 o
   1  14   3      395.06      423.09     32.91 o
   2  14   3      157.72      202.96     32.69 o
   3  14   3       15.25       38.82     17.11 o
 -11   0   4      292.48      313.43     66.91 o
 -10   0   4       14.72        8.88     31.13 o
  -9   0   4        7.88       41.48     31.74 o
  -8   0   4      926.59      841.96     71.68 o
  -7   0   4     1820.75     1756.27     99.94 o
  -6   0   4     6285.76     6267.30    218.86 o
  -5   0   4     1642.66     1549.30     80.81 o
  -4   0   4       42.08       42.10      6.79 o
  -3   0   4    13188.69    14301.47    280.32 o
  -2   0   4    15859.02    17622.77    338.56 o
  -1   0   4    15257.87    17179.09    328.38 o
   0   0   4    31359.37    32237.77    626.72 o
   1   0   4     2114.23     2063.07     55.36 o
   2   0   4     2932.63     2902.27     69.44 o
   3   0   4     4442.06     4621.24    106.50 o
   4   0   4    17532.54    18891.96    377.08 o
   5   0   4     1090.27     1162.57     63.12 o
   6   0   4     2907.05     2948.87     89.26 o
   7   0   4     1026.03     1078.51     52.86 o
   8   0   4      885.49      948.14     51.95 o
   9   0   4      850.61      827.09     77.26 o
  10   0   4     2759.58     3097.78    164.70 o
 -11   1   4      185.50      233.49     64.06 o
 -10   1   4       24.21       58.26     25.36 o
  -9   1   4        3.26       -9.67     17.94 o
  -8   1   4      743.68      694.87     47.83 o
  -7   1   4      195.56      203.31     28.92 o
  -6   1   4      211.52      263.95     28.65 o
  -5   1   4      282.09      279.29     23.42 o
  -4   1   4     3945.19     4146.72     88.61 o
  -3   1   4      102.06       82.25      8.43 o
  -2   1   4       51.21       27.31      4.71 o
  -1   1   4     6713.77     7138.87    103.58 o
   0   1   4      385.44      259.27     15.33 o
   1   1   4      623.07      727.02     19.55 o
   2   1   4     6370.22     6489.83    150.09 o
   3   1   4    18464.71    20487.85    283.82 o
   4   1   4     1503.27     1525.17     63.85 o
   5   1   4     4907.30     4878.74     86.20 o
   6   1   4      844.26      907.18     31.76 o
   7   1   4      324.50      301.82     22.04 o
   8   1   4      361.89      353.00     29.01 o
   9   1   4      306.12      354.74     41.07 o
  10   1   4      126.60      118.74     31.75 o
 -10   2   4       12.70       11.38     21.58 o
  -9   2   4       18.11      -16.73     16.73 o
  -8   2   4       73.00       67.36     22.46 o
  -7   2   4      224.97      225.27     30.38 o
  -6   2   4      439.96      458.61     35.75 o
  -5   2   4      119.65      132.83     13.69 o
  -4   2   4      938.00      967.65     30.38 o
  -3   2   4     1366.95     1258.94     33.32 o
  -2   2   4      940.84      991.00     22.34 o
  -1   2   4     1764.08     1770.79     33.39 o
   0   2   4     2968.05     3056.66     50.73 o
   1   2   4       18.91       29.00      5.64 o
   2   2   4     3280.62     3722.39     61.35 o
   3   2   4      450.37      328.72     23.48 o
   4   2   4     1672.54     1590.90     44.04 o
   5   2   4       74.84       60.03     10.85 o
   6   2   4       43.67       45.44     11.70 o
   7   2   4      612.12      635.52     28.88 o
   8   2   4      410.46      411.05     31.10 o
   9   2   4       11.57       11.65     21.58 o
  10   2   4      293.79      319.73     64.76 o
 -10   3   4      191.62      216.62     38.85 o
  -9   3   4      194.16      179.32     32.52 o
  -8   3   4      744.24      730.90     52.17 o
  -7   3   4     1936.52     1766.55     72.53 o
  -6   3   4      521.10      530.68     27.64 o
  -5   3   4     3874.54     3788.59     81.91 o
  -4   3   4      460.15      397.53     14.83 o
  -3   3   4       40.67       38.66      7.06 o
  -2   3   4     7477.65     7838.87    117.87 o
  -1   3   4      214.37      199.31     11.40 o
   0   3   4     1074.26     1101.25     51.13 o
   1   3   4        4.09        7.24      4.14 o
   2   3   4     3076.99     2959.01    103.98 o
   3   3   4     2895.08     3046.94     59.00 o
   4   3   4     1639.95     1623.27     39.24 o
   5   3   4     3207.54     3203.84     69.57 o
   6   3   4     1265.86     1145.98     36.57 o
   7   3   4      307.71      312.83     22.42 o
   8   3   4      996.00      932.63     42.35 o
   9   3   4      904.12      938.99     58.60 o
  10   3   4        9.47       16.73     36.14 o
 -10   4   4     1049.28      960.05     66.73 o
  -9   4   4      720.17      666.48     54.05 o
  -8   4   4        6.01       10.71     15.41 o
  -7   4   4     1297.22     1295.12     69.56 o
  -6   4   4     4426.84     4516.75     99.28 o
  -5   4   4      924.50      772.78     32.26 o
  -4   4   4     5820.21     6159.32     90.34 o
  -3   4   4     3804.36     3765.72     66.47 o
  -2   4   4      171.30      132.19     10.86 o
  -1   4   4     2919.39     3195.00     71.83 o
   0   4   4     1605.93     1682.43     34.87 o
   1   4   4     1109.89     1012.04     35.95 o
   2   4   4       66.22       85.57     12.28 o
   3   4   4     2734.52     2752.00     54.26 o
   4   4   4     6795.33     6952.25    114.12 o
   5   4   4        1.00        4.74      8.54 o
   6   4   4       37.50       48.59     12.45 o
   7   4   4     1374.79     1313.69     42.08 o
   8   4   4      249.85      259.11     26.98 o
   9   4   4        0.66        2.22     29.34 o
  10   4   4       48.44       59.03     40.66 o
 -10   5   4        2.46       16.96     37.09 o
  -9   5   4       41.24       40.44     20.03 o
  -8   5   4       25.60       16.20     30.39 o
  -7   5   4      624.90      623.74     56.45 o
  -6   5   4        2.63        6.18     11.07 o
  -5   5   4      874.58      869.62     35.37 o
  -4   5   4     1016.49     1098.69     31.07 o
  -3   5   4     1641.13     1731.68     40.22 o
  -2   5   4       98.00       76.12     10.75 o
  -1   5   4       30.13       26.30      7.21 o
   0   5   4      195.80      245.43     13.26 o
   1   5   4      486.65      476.82     32.04 o
   2   5   4      332.49      339.53     28.42 o
   3   5   4     1704.47     1647.82     49.02 o
   4   5   4      431.31      429.47     58.60 o
   5   5   4     1902.87     1766.07     52.57 o
   6   5   4     1674.83     1569.64     53.53 o
   7   5   4       81.14       72.88     13.92 o
   8   5   4       28.65       52.12     20.22 o
   9   5   4       37.78       74.94     40.26 o
  10   5   4        4.94       23.32     36.82 o
 -10   6   4      731.79      803.94     65.49 o
  -9   6   4      484.99      491.85     50.72 o
  -8   6   4      378.24      357.27     53.59 o
  -7   6   4       16.21       26.22     18.04 o
  -6   6   4      961.83      959.99     36.06 o
  -5   6   4      749.02      803.48     31.62 o
  -4   6   4     2370.42     2313.60     51.89 o
  -3   6   4     2350.22     2279.51     50.88 o
  -2   6   4     4673.49     4681.81     83.87 o
  -1   6   4        1.11        4.89      6.66 o
   0   6   4     1044.16      983.65     26.92 o
   1   6   4     2278.59     2040.67     45.64 o
   2   6   4     1048.02     1000.74     37.79 o
   3   6   4        8.54       15.76     10.76 o
   4   6   4     1143.68     1102.01     34.92 o
   5   6   4        2.47        7.57      9.64 o
   6   6   4     1050.25      985.44     43.85 o
   7   6   4     1036.35     1034.20     44.63 o
   8   6   4      492.47      500.83     83.60 o
   9   6   4       22.92       -5.55     19.36 o
  -9   7   4       75.77      138.08     44.99 o
  -8   7   4      508.21      512.14     49.45 o
  -7   7   4     1160.17     1126.01     48.46 o
  -6   7   4       23.61       16.77     13.03 o
  -5   7   4     5201.56     5217.81    116.06 o
  -4   7   4     4690.75     4734.00     89.22 o
  -3   7   4      757.52      789.51     29.40 o
  -2   7   4     1969.47     1997.00     48.35 o
  -1   7   4     3365.82     3225.02     58.97 o
   0   7   4        2.01       -6.66      6.66 o
   1   7   4      116.01      106.29     13.22 o
   2   7   4     3460.34     3547.10    113.78 o
   3   7   4     3163.66     3099.00     79.06 o
   4   7   4       56.38       40.66     21.92 o
   5   7   4     3495.97     3442.67     74.60 o
   6   7   4     1125.51     1171.01     41.44 o
   7   7   4      565.25      474.37     45.64 o
   8   7   4      155.26      179.07     31.72 o
   9   7   4      552.70      531.25     83.60 o
  -9   8   4        1.97       11.85     20.21 o
  -8   8   4      209.23      202.57     35.48 o
  -7   8   4       10.39       29.41     13.99 o
  -6   8   4      299.25      224.41     25.81 o
  -5   8   4      154.16      123.07     69.94 o
  -4   8   4        2.38       -3.12     10.86 o
  -3   8   4       19.91       15.58     11.37 o
  -2   8   4     1187.85     1155.69     33.39 o
  -1   8   4     1023.49     1011.01     32.70 o
   0   8   4      328.55      240.78     28.74 o
   1   8   4      139.58      137.84     15.36 o
   2   8   4     1199.64     1172.16     45.78 o
   3   8   4      269.59      279.83     34.00 o
   4   8   4      564.02      568.13     72.98 o
   5   8   4      501.80      502.42     28.13 o
   6   8   4        2.60       -7.62     12.18 o
   7   8   4      189.24      228.91     35.37 o
   8   8   4       26.59      -15.98     15.98 o
  -8   9   4      564.60      585.13     55.34 o
  -7   9   4      275.91      288.81     30.46 o
  -6   9   4       28.91       14.04     17.48 o
  -5   9   4     1637.85     1710.81     75.97 o
  -4   9   4      757.80      855.68     87.31 o
  -3   9   4      235.73      208.31     19.89 o
  -2   9   4      507.78      521.59     24.95 o
  -1   9   4      945.57      912.65     34.10 o
   0   9   4        0.72        0.40      8.82 o
   1   9   4       25.86       27.74     11.24 o
   2   9   4      318.25      297.71     27.63 o
   3   9   4     1246.77     1193.49     49.23 o
   4   9   4      413.20      385.58     32.63 o
   5   9   4      206.08      213.59     26.60 o
   6   9   4        7.81       53.79     17.28 o
   7   9   4       21.81       27.91     24.59 o
   8   9   4      212.84      310.57     50.45 o
  -8  10   4       78.72       86.40     24.83 o
  -7  10   4      258.43      335.94     33.64 o
  -6  10   4     1202.00     1168.85     65.54 o
  -5  10   4       12.47      -15.34     15.34 o
  -4  10   4      871.93      918.23    106.12 o
  -3  10   4     1373.21     1361.66     51.73 o
  -2  10   4      849.32      803.55     41.01 o
  -1  10   4      733.04      650.32     30.97 o
   0  10   4     1369.07     1351.77     43.86 o
   1  10   4     1895.57     1778.90     51.18 o
   2  10   4      487.14      425.15     33.33 o
   3  10   4     1086.15     1055.50     48.52 o
   4  10   4     3326.73     3302.68     93.66 o
   5  10   4       17.14       17.04     13.74 o
   6  10   4      692.51      662.01     55.46 o
   7  10   4      500.74      487.10     51.54 o
  -7  11   4       79.86       76.46     20.22 o
  -6  11   4      244.18      279.34     40.08 o
  -5  11   4      670.80      725.02     57.24 o
  -4  11   4      127.43      140.57     28.78 o
  -3  11   4       84.22       79.17     18.26 o
  -2  11   4      344.15      318.68     26.58 o
  -1  11   4      386.58      408.77     27.73 o
   0  11   4       88.80      103.04     15.47 o
   1  11   4       42.34       42.82     11.77 o
   2  11   4        2.71        1.67     12.31 o
   3  11   4       23.44        6.66     15.43 o
   4  11   4      388.91      413.75     36.65 o
   5  11   4      736.82      809.85     47.33 o
   6  11   4        4.73       38.62     26.08 o
  -6  12   4       95.48       99.27     26.18 o
  -5  12   4      120.28      178.79     32.78 o
  -4  12   4       21.60       57.80     20.45 o
  -3  12   4        7.79      -13.41     13.41 o
  -2  12   4       77.83       51.51     15.82 o
  -1  12   4        0.89       16.62     13.66 o
   0  12   4      176.88      192.75     22.04 o
   1  12   4        0.95       16.76     11.60 o
   2  12   4      689.41      650.27     57.89 o
   3  12   4       13.12       40.73     16.05 o
   4  12   4      327.75      408.07     37.40 o
   5  12   4        5.53      -10.52     13.01 o
  -5  13   4      309.26      327.06     42.16 o
  -4  13   4      666.43      748.24     60.80 o
  -3  13   4      155.81      179.25     30.93 o
  -2  13   4      714.54      800.42     46.32 o
  -1  13   4     2007.04     1999.38     62.29 o
   0  13   4      219.02      256.41     43.52 o
   1  13   4      143.11      189.53     22.42 o
   2  13   4     1267.75     1338.37     60.01 o
   3  13   4      218.25      169.43     27.12 o
   4  13   4       73.77       77.48     25.39 o
  -3  14   4      210.73      234.59     37.79 o
  -2  14   4      364.91      401.70     52.33 o
  -1  14   4       18.36       11.51     11.52 o
   0  14   4      157.22      181.58     23.02 o
   1  14   4      350.16      358.42     37.73 o
   2  14   4       48.00       68.49     19.69 o
 -11   1   5      201.38      176.75     37.28 o
 -10   1   5        5.00       -1.59     21.71 o
  -9   1   5      127.99       91.15     27.92 o
  -8   1   5      494.32      454.91     48.68 o
  -7   1   5     3779.16     3757.24    113.92 o
  -6   1   5      130.93      129.82     21.32 o
  -5   1   5     3645.49     3615.36    100.03 o
  -4   1   5     7407.82     7421.35    130.20 o
  -3   1   5      358.33      292.07     14.47 o
  -2   1   5    10747.14    11873.05    165.48 o
  -1   1   5     5591.99     5952.59     89.26 o
   0   1   5      215.93      234.22     15.53 o
   1   1   5       61.49       71.29      7.01 o
   2   1   5      578.95      633.56     26.36 o
   3   1   5     2864.21     2727.86     79.44 o
   4   1   5      110.76      122.51     12.27 o
   5   1   5     1775.70     1681.22     42.00 o
   6   1   5      141.02      118.18     19.06 o
   7   1   5     2199.69     2230.70     56.64 o
   8   1   5      297.57      309.18     24.90 o
   9   1   5     1231.71     1384.70     94.44 o
  10   1   5      306.51      349.28     63.80 o
 -10   2   5      464.09      517.08     53.62 o
  -9   2   5      310.99      332.56     39.89 o
  -8   2   5      142.86      134.22     26.71 o
  -7   2   5      509.80      493.50     52.98 o
  -6   2   5     3225.52     3283.61     99.44 o
  -5   2   5     1304.04     1294.04     38.15 o
  -4   2   5     2699.11     2912.49     63.14 o
  -3   2   5     5299.14     5835.37    105.57 o
  -2   2   5     3742.46     3964.62     65.57 o
  -1   2   5      972.33     1030.60     24.01 o
   0   2   5     7525.93     7467.80     98.43 o
   1   2   5     1572.69     1508.01     26.96 o
   2   2   5     7282.48     8194.88    124.18 o
   3   2   5     8610.49     9487.99    141.66 o
   4   2   5     8283.16     8455.97    131.90 o
   5   2   5       87.19      115.75     21.83 o
   6   2   5      480.05      473.11     24.61 o
   7   2   5      210.26      244.41     20.76 o
   8   2   5      517.50      512.86     29.30 o
   9   2   5       56.37       83.03     37.68 o
  10   2   5      416.41      474.37     74.72 o
 -10   3   5       42.55       59.07     25.95 o
  -9   3   5        4.71       -2.42     17.57 o
  -8   3   5     1120.11     1089.19    122.13 o
  -7   3   5      376.17      318.67     35.65 o
  -6   3   5      167.77      152.97     36.63 o
  -5   3   5     2509.33     2554.40     62.40 o
  -4   3   5     1448.04     1545.18     46.05 o
  -3   3   5      257.10      250.06     12.24 o
  -2   3   5      129.55      103.36      9.08 o
  -1   3   5       49.20       75.13      8.32 o
   0   3   5        1.15        9.48      5.04 o
   1   3   5      265.88      258.03     11.37 o
   2   3   5     1299.40     1467.02     32.38 o
   3   3   5       26.91       48.86      8.67 o
   4   3   5        0.88        8.24      7.63 o
   5   3   5     2208.40     2312.88     89.85 o
   6   3   5      691.80      643.69     27.99 o
   7   3   5      282.32      308.62     23.25 o
   8   3   5       94.42      107.34     24.52 o
   9   3   5        5.80       17.16     34.89 o
  10   3   5       10.52       29.48     36.79 o
 -10   4   5      336.09      350.46     45.69 o
  -9   4   5       87.46      122.29     43.49 o
  -8   4   5       81.32       59.61     33.31 o
  -7   4   5      323.89      324.80     62.78 o
  -6   4   5      669.06      673.95     32.40 o
  -5   4   5       14.03       17.98     10.70 o
  -4   4   5      123.94      113.79     17.96 o
  -3   4   5     5152.42     5403.70     89.29 o
  -2   4   5     4548.37     4826.61     80.97 o
  -1   4   5      189.84      222.63     11.92 o
   0   4   5      546.19      517.26     16.91 o
   1   4   5     2003.09     1956.67     36.40 o
   2   4   5     1380.85     1365.66     41.04 o
   3   4   5     1650.66     1631.63     45.57 o
   4   4   5      579.78      630.31     46.49 o
   5   4   5       60.79       56.35     13.67 o
   6   4   5       47.60       53.33     12.54 o
   7   4   5      387.16      382.64     25.18 o
   8   4   5      578.92      611.46    147.19 o
   9   4   5        1.96       -7.58     16.17 o
  10   4   5      110.87      132.11     51.08 o
 -10   5   5      277.77      297.25     90.36 o
  -9   5   5       29.20       55.05     21.76 o
  -8   5   5      423.44      532.17     48.47 o
  -7   5   5     1092.81     1121.55     59.75 o
  -6   5   5       49.28       59.02     13.39 o
  -5   5   5     1628.50     1578.18     44.35 o
  -4   5   5     4487.69     4343.48     78.38 o
  -3   5   5       95.78      113.94     19.24 o
  -2   5   5     1623.58     1642.85     39.16 o
  -1   5   5    11586.09    12269.74    163.04 o
   0   5   5      818.28      728.61     21.51 o
   1   5   5      612.52      562.59     20.63 o
   2   5   5     4775.12     4917.04    142.59 o
   3   5   5     2477.04     2377.18     72.52 o
   4   5   5     1120.32     1139.96     34.64 o
   5   5   5     2224.87     2196.17     53.09 o
   6   5   5      500.49      507.66     26.76 o
   7   5   5       84.72       74.80     16.77 o
   8   5   5      673.67      695.04     51.75 o
   9   5   5      797.10      751.06     56.05 o
 -10   6   5      375.44      324.60     46.34 o
  -9   6   5      109.68      108.59     29.37 o
  -8   6   5      258.07      302.69     39.86 o
  -7   6   5       19.03       14.77     17.13 o
  -6   6   5     1507.48     1465.57     45.60 o
  -5   6   5        7.23       15.75     13.74 o
  -4   6   5      420.20      449.50     52.37 o
  -3   6   5     1434.21     1418.54     59.27 o
  -2   6   5      904.05      857.89     28.55 o
  -1   6   5     1616.19     1741.27     37.95 o
   0   6   5      604.92      599.19     21.30 o
   1   6   5      851.17      764.38     25.82 o
   2   6   5       30.04       46.01     12.95 o
   3   6   5     1360.67     1316.62     46.19 o
   4   6   5      588.64      594.24     25.80 o
   5   6   5      145.31      173.09     20.84 o
   6   6   5      612.45      598.69     49.19 o
   7   6   5      506.55      517.04     35.57 o
   8   6   5      412.54      380.89     47.32 o
   9   6   5       19.50        6.36     18.57 o
  -9   7   5       34.55       37.14     22.07 o
  -8   7   5       12.01       -7.08     15.68 o
  -7   7   5      831.48      917.65     57.78 o
  -6   7   5      792.95      705.04     38.73 o
  -5   7   5      147.92      160.61     25.32 o
  -4   7   5      241.32      235.32     24.18 o
  -3   7   5        5.74       -6.14      8.79 o
  -2   7   5     2282.99     2192.32     51.80 o
  -1   7   5       23.04       14.58      8.59 o
   0   7   5      105.91      106.10     12.40 o
   1   7   5      270.35      316.37     19.61 o
   2   7   5     1641.13     1615.62     51.84 o
   3   7   5       17.81       28.86     13.36 o
   4   7   5       78.22       89.79     17.37 o
   5   7   5      112.76      128.39     20.44 o
   6   7   5       18.78       36.83     14.95 o
   7   7   5      163.73      161.33     32.04 o
   8   7   5       77.47       62.84     25.19 o
   9   7   5       25.96        2.83     19.94 o
  -9   8   5      377.44      419.30     50.11 o
  -8   8   5      448.12      392.01     48.82 o
  -7   8   5        5.18       16.83     22.92 o
  -6   8   5     1624.67     1697.33     60.77 o
  -5   8   5     1361.41     1328.37     63.22 o
  -4   8   5      579.59      571.10     34.68 o
  -3   8   5     5439.29     5480.84    141.72 o
  -2   8   5      733.31      814.52     49.22 o
  -1   8   5     1293.15     1306.98     53.88 o
   0   8   5     1210.71     1098.49     35.80 o
   1   8   5     1737.70     1610.67     44.15 o
   2   8   5     1331.45     1236.03     47.61 o
   3   8   5     1708.32     1601.72     68.99 o
   4   8   5      636.93      647.59     37.29 o
   5   8   5      190.78      182.80     23.76 o
   6   8   5      660.94      607.57     38.30 o
   7   8   5     2022.48     1824.01    100.91 o
   8   8   5     1020.80      982.87     66.21 o
  -8   9   5      279.72      257.39     39.91 o
  -7   9   5      572.23      653.15     43.22 o
  -6   9   5      130.41      127.69     27.04 o
  -5   9   5      212.14      219.67     32.15 o
  -4   9   5      459.63      457.97     40.72 o
  -3   9   5      101.92       94.70     16.06 o
  -2   9   5     1036.55     1082.44     38.06 o
  -1   9   5      463.34      449.06     26.09 o
   0   9   5      120.86      125.62     16.42 o
   1   9   5      916.96      876.85     33.27 o
   2   9   5     4095.87     3970.05     99.78 o
   3   9   5     1604.90     1449.45     54.92 o
   4   9   5      452.34      495.56     50.09 o
   5   9   5     1064.88     1024.81     59.52 o
   6   9   5      362.72      339.27     42.23 o
   7   9   5        1.17        9.96     17.25 o
   8   9   5      307.81      341.41     45.91 o
  -8  10   5      137.62      167.62     32.61 o
  -7  10   5       34.52       43.94     17.85 o
  -6  10   5       25.39       39.45     19.58 o
  -5  10   5       25.22       30.57     18.88 o
  -4  10   5      442.50      420.21     41.64 o
  -3  10   5      506.07      516.28     33.81 o
  -2  10   5       34.88       35.96     12.15 o
  -1  10   5       61.20       96.45     15.47 o
   0  10   5      634.24      645.05     33.01 o
   1  10   5       54.63       52.33     12.70 o
   2  10   5       26.67       29.51     14.60 o
   3  10   5      318.95      320.75     43.80 o
   4  10   5        5.54      -12.00     12.65 o
   5  10   5       10.53       -1.33     13.50 o
   6  10   5        7.14       32.68     16.12 o
   7  10   5       27.53       62.08     24.34 o
  -7  11   5      375.28      394.72     52.81 o
  -6  11   5      393.27      420.60     54.64 o
  -5  11   5      480.61      500.77     49.33 o
  -4  11   5      426.29      397.26     43.49 o
  -3  11   5      405.46      416.02     33.04 o
  -2  11   5      816.80      877.01     59.61 o
  -1  11   5     1053.52     1071.74     40.45 o
   0  11   5      279.65      253.99     25.83 o
   1  11   5      105.97       86.44     15.13 o
   2  11   5      904.16      865.58     48.20 o
   3  11   5      407.36      408.30     41.68 o
   4  11   5      318.66      351.28     34.67 o
   5  11   5      615.46      594.85     43.35 o
   6  11   5      226.07      336.77     58.60 o
  -6  12   5      700.24      679.65     86.36 o
  -5  12   5      253.25      232.71     37.56 o
  -4  12   5      140.31      150.87     28.75 o
  -3  12   5      754.97      697.69     54.40 o
  -2  12   5      129.06      158.68     23.32 o
  -1  12   5      108.79      117.28     27.09 o
   0  12   5      648.53      661.37     35.38 o
   1  12   5      548.56      595.40     45.14 o
   2  12   5      396.37      382.45     36.98 o
   3  12   5      352.48      352.17     37.67 o
   4  12   5      718.46      770.99     48.52 o
   5  12   5      141.61      173.76     27.87 o
  -4  13   5       75.12      112.36     25.54 o
  -3  13   5      121.03      124.55     25.54 o
  -2  13   5       55.50       75.39     18.07 o
  -1  13   5      187.11      225.85     23.99 o
   0  13   5      327.77      334.56     42.44 o
   1  13   5      231.80      242.60     30.22 o
   2  13   5        8.71       27.95     15.12 o
   3  13   5       29.88        7.10     17.55 o
   4  13   5        0.16       -0.87     16.52 o
  -2  14   5      316.18      339.74     34.44 o
  -1  14   5       88.83       54.72     24.27 o
   0  14   5       94.37      103.12     26.50 o
   1  14   5      255.79      283.36     54.40 o
   2  14   5       32.04       86.23     22.61 o
 -10   0   6      118.05      116.88     44.92 o
  -9   0   6      347.63      391.09     58.32 o
  -8   0   6      402.33      404.38     56.06 o
  -7   0   6      329.33      367.37     49.90 o
  -6   0   6     1834.04     1594.22     89.19 o
  -5   0   6      152.47      159.19     31.31 o
  -4   0   6       68.47       78.55     21.78 o
  -3   0   6    21390.01    23667.95    640.68 o
  -2   0   6     6498.78     6830.53    162.87 o
  -1   0   6     3821.58     4029.96     75.25 o
   0   0   6     1829.14     1657.41     50.58 o
   1   0   6     1085.74     1030.08     28.70 o
   2   0   6      378.55      347.52     16.48 o
   3   0   6     1574.81     1753.16     53.54 o
   4   0   6     1986.93     2056.29     63.59 o
   5   0   6      978.42      868.23     41.74 o
   6   0   6       43.22       43.18     17.27 o
   7   0   6     6699.13     6948.53    175.23 o
   8   0   6      153.58      192.44     28.75 o
 -10   1   6       50.61       72.35     62.02 o
  -9   1   6       15.94       16.79     17.61 o
  -8   1   6     1160.87     1095.24     58.41 o
  -7   1   6      302.95      308.45     34.33 o
  -6   1   6      165.37      205.13     26.82 o
  -5   1   6      541.05      462.12     31.12 o
  -4   1   6     1192.02     1191.77     32.69 o
  -3   1   6     2222.76     2391.84     51.24 o
  -2   1   6      170.94      182.74     10.24 o
  -1   1   6       19.80       27.93      5.96 o
   0   1   6     2507.01     2709.28     47.46 o
   1   1   6        0.56        3.26      5.00 o
   2   1   6      984.28      985.74     19.89 o
   3   1   6     5566.91     5701.43     91.44 o
   4   1   6       64.32       84.70     11.12 o
   5   1   6      529.08      572.66     25.11 o
   6   1   6     4064.27     4002.44     91.69 o
   7   1   6        0.96       16.89     10.85 o
   8   1   6       78.83       99.53     20.97 o
   9   1   6       18.12       -2.76     24.97 o
 -10   2   6       97.95      126.06     28.70 o
  -9   2   6     1162.95     1014.54     72.14 o
  -8   2   6      384.05      409.13     40.98 o
  -7   2   6      447.80      441.33     39.31 o
  -6   2   6      314.70      312.70     36.52 o
  -5   2   6      267.36      268.21     18.22 o
  -4   2   6       26.33       33.13      8.77 o
  -3   2   6     2097.00     2417.45     49.18 o
  -2   2   6     1915.07     2084.61     50.60 o
  -1   2   6     4514.42     4891.50     78.00 o
   0   2   6      268.80      339.88     33.76 o
   1   2   6      228.23      240.23     11.78 o
   2   2   6        5.86       11.94      4.81 o
   3   2   6     3108.84     3550.91    156.65 o
   4   2   6      728.87      717.74     45.69 o
   5   2   6      199.60      232.44     30.20 o
   6   2   6       46.69       43.16     11.92 o
   7   2   6       54.89       56.56     13.41 o
   8   2   6        1.08        9.82     12.43 o
   9   2   6       16.17       12.66     37.65 o
 -10   3   6      213.85      269.15     40.63 o
  -9   3   6      214.81      194.35     35.43 o
  -8   3   6     2256.13     2385.44     92.89 o
  -7   3   6      438.56      421.74     39.65 o
  -6   3   6       95.31      120.36     22.51 o
  -5   3   6     1205.15     1175.87     46.11 o
  -4   3   6      729.57      626.58     26.21 o
  -3   3   6     1639.58     1486.46     34.24 o
  -2   3   6     4680.61     5013.09     81.94 o
  -1   3   6     8524.29     9012.55    135.04 o
   0   3   6      239.33      176.08      9.75 o
   1   3   6       48.79       82.13      8.49 o
   2   3   6    11199.96    12228.77    200.76 o
   3   3   6     1758.28     1660.28     37.93 o
   4   3   6     3678.61     3891.90     72.52 o
   5   3   6     3940.27     4096.50     78.80 o
   6   3   6     1271.47     1326.41     49.50 o
   7   3   6      563.21      626.74     35.06 o
   8   3   6     1692.81     1766.73     62.49 o
   9   3   6      866.19      916.42     58.56 o
  10   3   6      134.96      142.71     51.19 o
 -10   4   6     1114.49     1098.97     69.59 o
  -9   4   6     1138.28     1125.86     66.26 o
  -8   4   6       27.27       37.51     22.21 o
  -7   4   6      796.71      732.49     47.64 o
  -6   4   6     1413.09     1462.79     63.88 o
  -5   4   6     2083.47     2089.06     57.23 o
  -4   4   6       88.66       78.19     11.40 o
  -3   4   6     5136.70     5127.45     86.33 o
  -2   4   6     3716.28     3722.27     66.68 o
  -1   4   6      205.88      217.52     13.55 o
   0   4   6     4474.38     4371.20     66.53 o
   1   4   6     6057.32     6360.45     81.84 o
   2   4   6      918.37      876.81     32.77 o
   3   4   6      486.13      417.91     18.98 o
   4   4   6     3013.91     3033.80     61.88 o
   5   4   6      694.12      686.85     28.14 o
   6   4   6       52.74       47.63     14.38 o
   7   4   6      665.14      648.30     36.48 o
   8   4   6      258.68      295.54     37.22 o
   9   4   6       27.15        5.34     17.92 o
 -10   5   6      105.63       62.24     25.42 o
  -9   5   6      155.18      136.90     33.51 o
  -8   5   6       26.14       47.48     21.17 o
  -7   5   6      439.05      470.04     43.62 o
  -6   5   6       72.11       68.93     13.41 o
  -5   5   6      606.23      637.52     31.54 o
  -4   5   6     1372.54     1432.64     46.92 o
  -3   5   6      111.48       91.78     14.71 o
  -2   5   6      871.80      945.68     28.81 o
  -1   5   6      420.36      468.25     40.95 o
   0   5   6      368.11      345.19     15.61 o
   1   5   6      352.68      366.29     16.60 o
   2   5   6       51.09       35.62     11.06 o
   3   5   6      415.98      491.87     21.70 o
   4   5   6      122.07      137.02     20.28 o
   5   5   6       83.02       88.41     17.46 o
   6   5   6        3.36        4.88     12.16 o
   7   5   6      225.58      267.30     27.81 o
   8   5   6        6.49       24.49     30.88 o
   9   5   6        5.71      -14.70     14.70 o
  -9   6   6      262.22      216.57     36.88 o
  -8   6   6       12.26       20.41     19.58 o
  -7   6   6      151.87      180.21     31.74 o
  -6   6   6     1452.58     1432.26     45.29 o
  -5   6   6       18.62       17.89     14.22 o
  -4   6   6       31.96       52.18     14.80 o
  -3   6   6      377.06      322.53     25.96 o
  -2   6   6     1256.60     1264.19     35.80 o
  -1   6   6      132.34      136.32     12.52 o
   0   6   6     1689.98     1697.04     41.29 o
   1   6   6     1554.87     1522.36     75.78 o
   2   6   6     1139.45      994.93     38.85 o
   3   6   6      113.45      133.29     19.60 o
   4   6   6     3068.31     3032.87     79.54 o
   5   6   6      448.16      430.72     31.53 o
   6   6   6      678.29      679.45     37.42 o
   7   6   6     2247.81     2329.93     74.35 o
   8   6   6      539.27      557.26    115.16 o
   9   6   6        5.54       13.30     21.69 o
  -9   7   6        1.58        1.72     19.55 o
  -8   7   6      447.71      497.67     50.75 o
  -7   7   6      959.44      937.10     59.78 o
  -6   7   6      105.06      114.57     17.62 o
  -5   7   6      346.89      315.16     27.55 o
  -4   7   6     1419.19     1467.09     51.94 o
  -3   7   6     1378.18     1322.06     39.36 o
  -2   7   6     4247.36     4405.49     85.08 o
  -1   7   6     4802.92     4831.61     80.07 o
   0   7   6     2898.81     2869.03     55.29 o
   1   7   6       61.13       52.74     21.66 o
   2   7   6      219.91      195.71     21.60 o
   3   7   6     5651.52     5346.76    118.13 o
   4   7   6      456.60      455.13     42.30 o
   5   7   6       91.12       88.32     17.70 o
   6   7   6     1665.88     1685.10     61.50 o
   7   7   6      453.01      456.11     51.61 o
   8   7   6      174.08      196.38     33.98 o
  -9   8   6       36.92       69.91     32.63 o
  -8   8   6        2.09       45.80     21.22 o
  -7   8   6       64.15       86.21     25.81 o
  -6   8   6        4.45       -1.99     11.22 o
  -5   8   6      120.56      131.09     20.42 o
  -4   8   6       14.96       27.10     14.42 o
  -3   8   6       48.09       43.81     12.69 o
  -2   8   6       27.10       37.63     12.55 o
  -1   8   6       74.84       89.13     13.00 o
   0   8   6        0.68        3.22      8.46 o
   1   8   6        0.80        3.51      8.50 o
   2   8   6      190.61      158.92     21.58 o
   3   8   6      220.41      240.99     41.92 o
   4   8   6      174.90      179.23     27.22 o
   5   8   6        1.85        5.12     11.96 o
   6   8   6      259.31      280.15     29.81 o
   7   8   6      121.62      133.63     29.58 o
   8   8   6      159.94      189.95     33.65 o
  -8   9   6      673.12      655.53     59.50 o
  -7   9   6       14.69       13.50     18.74 o
  -6   9   6       56.97       33.49     18.65 o
  -5   9   6      231.36      278.72     47.57 o
  -4   9   6      604.59      633.56     36.45 o
  -3   9   6       50.40       57.59     13.65 o
  -2   9   6      360.59      366.33     24.22 o
  -1   9   6     2163.80     2006.13     48.12 o
   0   9   6       15.48       -0.17      9.70 o
   1   9   6       32.61       26.34     10.35 o
   2   9   6      931.72      944.36     44.51 o
   3   9   6      431.81      392.23     33.10 o
   4   9   6       52.15       42.38     19.62 o
   5   9   6     1099.51     1113.55     53.65 o
   6   9   6      456.73      471.99     37.98 o
   7   9   6       34.47       19.68     22.69 o
  -7  10   6      928.84      976.79     66.10 o
  -6  10   6     1509.82     1431.56    107.53 o
  -5  10   6      466.97      521.70     85.41 o
  -4  10   6       25.14       45.75     16.90 o
  -3  10   6     1501.95     1637.90     76.12 o
  -2  10   6     1961.57     1943.94     62.81 o
  -1  10   6      469.31      457.23     27.85 o
   0  10   6     1858.13     1742.78     71.97 o
   1  10   6     2047.91     2021.33     67.39 o
   2  10   6     1043.24      976.28     46.28 o
   3  10   6      214.20      240.95     27.95 o
   4  10   6     1370.65     1279.82     55.34 o
   5  10   6       11.99       18.01     14.76 o
   6  10   6      359.93      324.27     33.98 o
   7  10   6      849.17      848.23     62.15 o
  -7  11   6      465.50      445.52     50.45 o
  -6  11   6      251.92      204.90     34.27 o
  -5  11   6      253.93      249.22     40.80 o
  -4  11   6      225.09      334.92     40.31 o
  -3  11   6        2.42       24.41     15.16 o
  -2  11   6     2289.28     2235.17     74.08 o
  -1  11   6      950.34      916.82     37.35 o
   0  11   6       78.77       96.67     16.10 o
   1  11   6      768.31      726.81     50.85 o
   2  11   6       24.57        6.40     14.71 o
   3  11   6       21.00       22.22     16.81 o
   4  11   6        0.55        7.56     15.32 o
   5  11   6       93.11       78.76     24.56 o
   6  11   6       61.34       53.17     18.39 o
  -6  12   6       14.89      -18.70     38.04 o
  -5  12   6       22.14       36.34     18.14 o
  -4  12   6      157.23      149.51     30.31 o
  -3  12   6       88.43      140.73     28.13 o
  -2  12   6        6.10       12.21     12.03 o
  -1  12   6      127.92      118.35     21.33 o
   0  12   6       90.04      111.15     31.74 o
   1  12   6      324.30      338.57     34.80 o
   2  12   6       49.77       30.22     18.02 o
   3  12   6      146.23      179.03     30.00 o
   4  12   6      200.82      200.99     30.50 o
   5  12   6        1.10       13.76     14.46 o
  -4  13   6      500.82      570.90     54.37 o
  -3  13   6      367.09      389.22     52.37 o
  -2  13   6      465.13      503.50     49.58 o
  -1  13   6      610.20      559.24     41.70 o
   0  13   6      302.05      303.23     33.59 o
   1  13   6       45.43       51.37     27.43 o
   2  13   6      350.96      336.55     36.69 o
   3  13   6      519.74      554.57     45.46 o
   4  13   6       14.92       15.94     18.56 o
  -2  14   6      158.75      241.00     55.09 o
  -1  14   6       53.72       32.74     19.11 o
   0  14   6      311.40      334.25     35.94 o
   1  14   6      112.86      115.17     23.43 o
 -10   1   7       90.58       83.37     22.26 o
  -9   1   7       13.62       17.56     20.69 o
  -8   1   7     1072.57      970.26     92.47 o
  -7   1   7     1787.97     1759.59     72.15 o
  -6   1   7        1.79       13.85     13.47 o
  -5   1   7       51.43       38.60     17.86 o
  -4   1   7    10881.11    11379.40    191.67 o
  -3   1   7     2120.61     2358.22     75.70 o
  -2   1   7    10879.33    12129.79    156.15 o
  -1   1   7     5201.42     5370.89     84.75 o
   0   1   7      111.68      136.54     11.92 o
   1   1   7      205.10      193.82     10.72 o
   2   1   7     1060.67      927.91     25.50 o
   3   1   7     5767.81     6026.97    129.66 o
   4   1   7      837.73      917.85     28.33 o
   5   1   7      448.62      467.15     23.28 o
   6   1   7     1835.17     1892.07     49.87 o
   7   1   7      720.37      695.68     36.47 o
   8   1   7     1298.56     1225.47     95.78 o
   9   1   7     1045.69     1061.93     88.66 o
 -10   2   7      322.67      339.19     47.26 o
  -9   2   7     1108.12     1155.31     64.43 o
  -8   2   7      740.37      634.59     48.78 o
  -7   2   7     1046.71     1019.27     69.87 o
  -6   2   7      718.45      730.30     59.75 o
  -5   2   7     1165.35     1121.94     50.11 o
  -4   2   7        7.26        8.91      7.49 o
  -3   2   7     7828.47     8735.43    129.33 o
  -2   2   7    12762.44    13909.11    199.99 o
  -1   2   7     2451.62     2779.68     83.74 o
   0   2   7       49.01       51.87      5.15 o
   1   2   7     1458.52     1384.04     29.42 o
   2   2   7     1835.25     1751.02     29.50 o
   3   2   7      375.63      380.67     17.07 o
   4   2   7     6853.45     6781.16    111.11 o
   5   2   7     2352.75     2223.72     51.89 o
   6   2   7      705.84      687.17     35.41 o
   7   2   7     1682.77     1637.99     57.61 o
   8   2   7      751.89      752.78     50.35 o
   9   2   7       49.69       58.24     27.98 o
 -10   3   7       90.76       76.63     48.79 o
  -9   3   7       23.50       35.50     20.29 o
  -8   3   7        4.22       -2.58     25.27 o
  -7   3   7       31.50       48.99     18.71 o
  -6   3   7        1.82        9.94     13.76 o
  -5   3   7       16.78        1.91      9.13 o
  -4   3   7        4.19       -5.29      6.88 o
  -3   3   7     1113.14     1126.78     28.61 o
  -2   3   7       37.72       36.16      9.12 o
  -1   3   7     2585.38     2428.39     69.44 o
   0   3   7     1752.19     1951.39     35.02 o
   1   3   7      642.11      624.71     19.40 o
   2   3   7       10.69       15.29      6.35 o
   3   3   7      703.63      721.20     28.72 o
   4   3   7       82.71      104.62     30.23 o
   5   3   7      247.09      300.44     38.69 o
   6   3   7      118.32      160.78     21.23 o
   7   3   7      201.29      202.65     23.90 o
   8   3   7       15.50       46.10     15.77 o
   9   3   7      117.85      135.19     41.52 o
 -10   4   7      445.18      466.55     52.42 o
  -9   4   7      481.17      551.14     80.40 o
  -8   4   7      228.92      193.75     32.62 o
  -7   4   7      109.12      116.51     25.18 o
  -6   4   7      265.07      245.23     32.17 o
  -5   4   7      594.76      627.28     54.31 o
  -4   4   7        2.12        9.00      8.49 o
  -3   4   7      308.78      317.07     22.60 o
  -2   4   7      843.63      821.09     25.44 o
  -1   4   7       78.70       92.93     18.96 o
   0   4   7     1974.05     2075.10     38.73 o
   1   4   7     5129.61     5049.82     90.24 o
   2   4   7      501.43      499.90     15.17 o
   3   4   7      987.19      991.74     28.77 o
   4   4   7     2733.08     2474.05     71.54 o
   5   4   7      989.12     1072.30     43.90 o
   6   4   7       24.81       55.81     15.30 o
   7   4   7      394.03      376.69     31.54 o
   8   4   7      208.59      206.50     26.15 o
   9   4   7        3.90       12.67     18.00 o
 -10   5   7      546.89      546.34     56.75 o
  -9   5   7       11.01        1.23     26.69 o
  -8   5   7      858.32      914.89     81.19 o
  -7   5   7     2347.46     2389.65     75.50 o
  -6   5   7        0.70       16.25     12.74 o
  -5   5   7     1368.08     1429.71     53.31 o
  -4   5   7     3183.65     3151.70     77.61 o
  -3   5   7      362.02      314.74     17.78 o
  -2   5   7     2463.11     2435.61     51.83 o
  -1   5   7     3244.50     3118.51     54.72 o
   0   5   7      387.07      356.20     16.08 o
   1   5   7      158.14      145.65      9.17 o
   2   5   7     1227.01     1061.01     38.81 o
   3   5   7      938.76      787.63     35.22 o
   4   5   7      202.62      182.64     21.74 o
   5   5   7     1492.88     1436.38     69.49 o
   6   5   7     1349.90     1246.36     65.34 o
   7   5   7       28.09       20.69     14.31 o
   8   5   7      626.61      660.78     53.72 o
   9   5   7      517.09      504.78     51.50 o
  -9   6   7      199.22      237.99     38.62 o
  -8   6   7       86.87       68.72     28.75 o
  -7   6   7      154.61      200.66     25.66 o
  -6   6   7      820.24      821.83     59.84 o
  -5   6   7      473.04      438.17     30.19 o
  -4   6   7        2.76       16.52     12.21 o
  -3   6   7      134.99      122.16     14.07 o
  -2   6   7      571.03      508.43     24.89 o
  -1   6   7      695.82      721.36     24.19 o
   0   6   7      557.88      556.23     20.98 o
   1   6   7      343.71      343.69     19.37 o
   2   6   7      521.28      526.92     39.34 o
   3   6   7      107.09      114.32     18.85 o
   4   6   7      480.33      509.07     53.39 o
   5   6   7        6.35       16.07     12.16 o
   6   6   7      212.10      178.46     23.53 o
   7   6   7      591.56      627.03     72.52 o
   8   6   7        1.97       20.11     22.48 o
   9   6   7       25.99       59.56     23.20 o
  -9   7   7       10.14        5.55     18.43 o
  -8   7   7       68.73       70.97     25.70 o
  -7   7   7      764.05      766.78     80.24 o
  -6   7   7      103.71      102.36     17.87 o
  -5   7   7      248.21      247.03     35.48 o
  -4   7   7      723.87      695.02     36.20 o
  -3   7   7      112.11      114.55     17.38 o
  -2   7   7     1400.90     1377.06     40.30 o
  -1   7   7      207.65      224.58     22.02 o
   0   7   7      150.62      140.76     13.52 o
   1   7   7      317.46      306.48     18.65 o
   2   7   7      382.00      378.53     27.88 o
   3   7   7      435.05      409.67     30.03 o
   4   7   7      304.53      244.02     26.17 o
   5   7   7        7.66        0.69     11.07 o
   6   7   7      362.78      394.20     33.73 o
   7   7   7        1.32        1.16     14.88 o
   8   7   7      216.90      241.48     38.10 o
  -8   8   7       29.61       60.13     23.85 o
  -7   8   7      375.49      386.86     45.43 o
  -6   8   7      880.96      861.67     43.46 o
  -5   8   7     2537.30     2477.30     74.74 o
  -4   8   7      142.28      146.11     21.62 o
  -3   8   7     2160.91     2257.98     56.58 o
  -2   8   7     1676.44     1490.67     44.34 o
  -1   8   7     1769.48     1853.17     44.32 o
   0   8   7     1270.09     1248.99     35.16 o
   1   8   7      749.96      561.30     33.51 o
   2   8   7      613.98      518.46     33.25 o
   3   8   7       41.98       54.09     15.60 o
   4   8   7      216.29      222.25     25.40 o
   5   8   7      320.37      355.04     32.32 o
   6   8   7      122.34      129.20     22.38 o
   7   8   7     1377.84     1343.36    107.39 o
   8   8   7      254.52      260.05     40.02 o
  -8   9   7      555.40      612.84     59.04 o
  -7   9   7      115.70      109.26     28.11 o
  -6   9   7      134.64      184.16     34.66 o
  -5   9   7       29.22        9.35     24.05 o
  -4   9   7      465.05      502.28     46.81 o
  -3   9   7      295.96      348.73     29.98 o
  -2   9   7      805.31      762.24     32.67 o
  -1   9   7     2375.71     2260.59     52.20 o
   0   9   7       69.94       86.38     14.46 o
   1   9   7      130.00      126.18     24.72 o
   2   9   7     2286.18     2288.47     71.65 o
   3   9   7     1471.22     1248.51     63.48 o
   4   9   7       32.82       34.88     15.26 o
   5   9   7      625.10      658.58     42.98 o
   6   9   7      520.99      609.60     42.65 o
   7   9   7        8.46       24.74     27.81 o
  -7  10   7       14.76       -0.98     17.64 o
  -6  10   7       85.34       64.18     23.61 o
  -5  10   7       48.41       63.78     22.60 o
  -4  10   7      141.78      183.70     30.41 o
  -3  10   7       27.74       16.93     13.43 o
  -2  10   7      120.47      127.43     17.11 o
  -1  10   7       67.95       54.21     18.61 o
   0  10   7      278.57      285.22     28.90 o
   1  10   7        0.50       -4.08     11.40 o
   2  10   7       69.96       42.98     16.32 o
   3  10   7        3.85        0.27     14.13 o
   4  10   7       48.81       76.64     20.55 o
   5  10   7        1.21        6.11     13.24 o
   6  10   7        1.25       28.55     25.61 o
  -6  11   7       11.05        5.69     17.72 o
  -5  11   7       39.32       46.69     20.60 o
  -4  11   7      583.77      677.21     53.61 o
  -3  11   7      361.34      372.41     41.56 o
  -2  11   7      123.05      185.51     25.12 o
  -1  11   7      502.67      525.43     37.65 o
   0  11   7      175.16      191.54     26.02 o
   1  11   7       42.61       33.39     17.57 o
   2  11   7      761.95      833.17     55.11 o
   3  11   7      685.01      603.77     54.36 o
   4  11   7      161.77      155.51     26.78 o
   5  11   7      238.28      242.87     30.63 o
   6  11   7      490.03      529.90     44.16 o
  -5  12   7      406.20      486.40     72.03 o
  -4  12   7       10.35        5.90     17.01 o
  -3  12   7      674.99      682.00     54.18 o
  -2  12   7      700.29      762.43     53.61 o
  -1  12   7       68.32       87.63     21.04 o
   0  12   7      700.55      744.32     46.41 o
   1  12   7     1690.65     1697.50     66.61 o
   2  12   7      212.39      207.43     34.53 o
   3  12   7        9.70       17.00     18.65 o
   4  12   7      546.05      543.21     45.14 o
   5  12   7      306.16      277.78     33.65 o
  -4  13   7       77.60       69.61     28.19 o
  -3  13   7        1.70       -3.37     22.75 o
  -2  13   7       10.67      -18.63     18.63 o
  -1  13   7      171.83      163.10     23.57 o
   0  13   7      108.37      152.66     27.00 o
   1  13   7       25.21       44.46     20.49 o
   2  13   7       78.80       56.35     22.24 o
   3  13   7       26.63       28.86     19.18 o
  -1  14   7        7.05       -0.36     14.26 o
   0  14   7       40.20       67.74     20.26 o
 -10   0   8      487.35      712.79     82.57 o
  -9   0   8     1141.64     1009.99     84.14 o
  -8   0   8       20.90       48.46     24.72 o
  -7   0   8      281.07      284.95     47.89 o
  -6   0   8      222.35      253.61     42.38 o
  -5   0   8     2473.79     2313.56    106.49 o
  -4   0   8        0.46        5.09      6.35 o
  -3   0   8     5329.30     5778.02    126.65 o
  -2   0   8     6647.08     6727.35    143.85 o
  -1   0   8     2488.19     2812.73     59.72 o
   0   0   8     1064.81      973.19     40.32 o
   1   0   8       14.86       33.23      7.30 o
   2   0   8      102.37       63.23      9.60 o
   3   0   8     4184.36     4440.80    159.56 o
   4   0   8      969.89      892.64     40.85 o
   5   0   8     1038.66     1070.96     81.80 o
   6   0   8     1541.00     1592.50     99.11 o
   7   0   8     3116.20     3030.94    150.73 o
   8   0   8     2744.50     2776.15    147.76 o
   9   0   8      216.81      264.28     52.05 o
 -10   1   8      220.10      184.67     31.83 o
  -9   1   8        1.13       15.98     14.78 o
  -8   1   8       44.85       31.87     17.96 o
  -7   1   8      187.34      203.46     40.89 o
  -6   1   8      601.22      620.30     39.95 o
  -5   1   8       21.72       19.04     22.17 o
  -4   1   8      146.34      132.45     28.13 o
  -3   1   8     1740.21     1657.92     43.84 o
  -2   1   8      579.33      549.76     42.56 o
  -1   1   8       24.83       11.75      5.68 o
   0   1   8      520.38      447.52     14.09 o
   1   1   8      184.60      177.79     11.05 o
   2   1   8     2331.98     2514.00     50.94 o
   3   1   8        4.94        6.02      6.65 o
   4   1   8     1184.76     1203.00     33.47 o
   5   1   8       29.85       12.76     12.06 o
   6   1   8      236.72      285.74     30.55 o
   7   1   8      131.77      144.02     27.06 o
   8   1   8       88.36      127.43     26.86 o
   9   1   8      206.75      206.72     50.97 o
 -10   2   8       21.37       25.55     16.94 o
  -9   2   8      871.52      783.46     55.32 o
  -8   2   8     1149.76     1022.53     57.72 o
  -7   2   8       73.31       79.01     22.11 o
  -6   2   8      375.16      378.21     34.65 o
  -5   2   8      169.60      117.21     21.37 o
  -4   2   8      791.97      834.81     29.59 o
  -3   2   8      691.04      662.08     21.60 o
  -2   2   8        8.97       34.00     12.69 o
  -1   2   8       64.73       71.64     10.94 o
   0   2   8       35.29       29.74      7.12 o
   1   2   8        4.77        9.15      6.40 o
   2   2   8      611.66      599.05     20.27 o
   3   2   8      594.54      554.09     19.79 o
   4   2   8       13.79       38.85     12.22 o
   5   2   8      116.21       93.09     16.93 o
   6   2   8        7.38        8.90     14.48 o
   7   2   8      126.35      132.77     27.42 o
   8   2   8        4.25        5.54     16.82 o
   9   2   8       50.32       86.51     32.81 o
 -10   3   8      349.20      448.81     50.70 o
  -9   3   8       33.83       53.48     20.04 o
  -8   3   8     1236.08     1154.13     62.76 o
  -7   3   8      943.69      926.50     53.03 o
  -6   3   8       19.28       20.84     16.08 o
  -5   3   8     1029.02     1068.68     50.37 o
  -4   3   8     4119.20     4134.52    102.35 o
  -3   3   8     4605.59     4769.10     83.55 o
  -2   3   8      100.50       93.53     10.57 o
  -1   3   8    10172.27    10940.68    163.35 o
   0   3   8     4351.75     4391.58     69.65 o
   1   3   8      726.01      795.60     24.82 o
   2   3   8     8366.28     9031.83    127.03 o
   3   3   8     5144.65     5240.24    108.93 o
   4   3   8      315.48      355.36     32.31 o
   5   3   8     1280.74     1209.58     46.55 o
   6   3   8     1368.10     1333.65     50.57 o
   7   3   8       21.55       39.75     15.08 o
   8   3   8      595.20      655.82     71.77 o
   9   3   8      282.81      329.98     58.89 o
 -10   4   8       93.44      101.42     29.29 o
  -9   4   8      707.93      813.80     60.94 o
  -8   4   8      694.36      766.67     57.17 o
  -7   4   8       34.24       60.06     19.76 o
  -6   4   8     2307.56     2295.47     94.76 o
  -5   4   8      537.22      518.73     25.75 o
  -4   4   8      769.56      762.83     29.11 o
  -3   4   8     2960.62     3020.25     59.29 o
  -2   4   8     3325.81     3404.83     64.21 o
  -1   4   8      806.61      841.90     26.13 o
   0   4   8     6790.32     6831.80     97.44 o
   1   4   8     3911.58     3691.06     62.00 o
   2   4   8      305.63      333.35     22.82 o
   3   4   8     2319.64     2303.57    143.22 o
   4   4   8     1457.18     1566.46     62.33 o
   5   4   8     1438.24     1459.29     52.41 o
   6   4   8      590.12      513.15     34.38 o
   7   4   8      251.78      276.37     28.47 o
   8   4   8        9.74       32.92     15.59 o
   9   4   8       27.37        7.34     23.39 o
  -9   5   8        1.11      -17.78     17.78 o
  -8   5   8       13.39        7.03     27.87 o
  -7   5   8      502.57      487.91     36.82 o
  -6   5   8      172.79      200.27     24.83 o
  -5   5   8      746.34      730.90     30.59 o
  -4   5   8     1158.08     1154.74     43.14 o
  -3   5   8      473.32      439.69     21.21 o
  -2   5   8      796.23      834.17     36.24 o
  -1   5   8      158.33      134.58     12.06 o
   0   5   8        0.93        2.72      6.24 o
   1   5   8      389.65      376.89     23.60 o
   2   5   8      187.06      153.78     18.54 o
   3   5   8        7.97        1.20     11.14 o
   4   5   8       34.92       26.90     13.12 o
   5   5   8      604.07      567.02     80.24 o
   6   5   8     1824.76     1726.36     61.10 o
   7   5   8       16.80        9.97     14.07 o
   8   5   8       44.19       46.07     16.95 o
   9   5   8        1.52       27.44     24.11 o
  -9   6   8      140.51      167.40     34.60 o
  -8   6   8      206.44      238.34     38.68 o
  -7   6   8      380.44      399.60     35.05 o
  -6   6   8     1337.98     1395.88     55.32 o
  -5   6   8      827.02      766.71     33.57 o
  -4   6   8      248.49      264.85     24.20 o
  -3   6   8     2072.57     1936.23     58.72 o
  -2   6   8     1520.18     1464.46     40.35 o
  -1   6   8      403.44      427.51     24.90 o
   0   6   8     1617.66     1651.77     37.64 o
   1   6   8     2757.03     2819.64     63.57 o
   2   6   8      838.46      706.28     34.22 o
   3   6   8      423.93      395.83     28.82 o
   4   6   8     1107.62     1059.81     44.86 o
   5   6   8      699.49      711.42     38.14 o
   6   6   8       57.12       64.07     17.64 o
   7   6   8      570.06      588.84     50.86 o
   8   6   8      750.58      832.28     88.12 o
  -9   7   8       11.56       30.44     28.17 o
  -8   7   8      963.15     1078.86     67.73 o
  -7   7   8      715.59      766.93     68.40 o
  -6   7   8       48.57       47.98     16.95 o
  -5   7   8       29.15       27.64     12.88 o
  -4   7   8     1911.67     1900.19     61.29 o
  -3   7   8      848.05      819.06     38.56 o
  -2   7   8      564.39      556.52     34.57 o
  -1   7   8     1505.55     1457.80     38.34 o
   0   7   8      521.87      536.92     31.84 o
   1   7   8        0.28       -9.83      9.83 o
   2   7   8     1728.04     1639.58     55.12 o
   3   7   8      954.81      897.86     41.23 o
   4   7   8        0.22       -1.07     22.61 o
   5   7   8      156.69      182.36     24.01 o
   6   7   8     1232.32     1147.66     51.36 o
   7   7   8      566.63      537.84     40.05 o
   8   7   8      155.37      144.88     63.08 o
  -8   8   8      149.46      166.73     34.75 o
  -7   8   8      186.79      202.53     35.75 o
  -6   8   8       74.24       76.20     21.18 o
  -5   8   8       56.26       59.66     16.01 o
  -4   8   8       36.79       35.95     14.61 o
  -3   8   8      132.80      130.13     29.92 o
  -2   8   8        1.14       11.27     10.71 o
  -1   8   8      173.64      172.07     32.76 o
   0   8   8      220.74      207.62     20.67 o
   1   8   8     1030.18      961.33     50.51 o
   2   8   8       66.28       61.78     16.61 o
   3   8   8       13.73       11.88     12.72 o
   4   8   8       45.66       43.66     17.33 o
   5   8   8      793.33      754.24     42.10 o
   6   8   8        0.64        3.15     17.08 o
   7   8   8        3.14       -1.99     17.26 o
  -8   9   8      190.23      240.99     41.09 o
  -7   9   8      590.31      614.11     74.52 o
  -6   9   8        0.22       30.09     18.53 o
  -5   9   8       93.18       90.41     25.75 o
  -4   9   8     1184.30     1177.87     50.09 o
  -3   9   8      799.78      820.57     40.72 o
  -2   9   8     1884.49     1808.21     79.62 o
  -1   9   8     1418.51     1284.83     44.36 o
   0   9   8      973.55      912.87     46.95 o
   1   9   8       78.47       76.59     18.16 o
   2   9   8     3534.56     3459.95    118.22 o
   3   9   8      258.30      223.64     26.86 o
   4   9   8       22.83       27.10     15.57 o
   5   9   8      489.50      465.19     42.23 o
   6   9   8      416.45      479.58     39.40 o
   7   9   8       52.29       95.84     20.97 o
  -7  10   8      302.30      324.13     45.20 o
  -6  10   8      693.64      816.19     57.69 o
  -5  10   8      886.30      916.85     83.57 o
  -4  10   8      383.44      370.94     53.52 o
  -3  10   8     1526.47     1525.07     58.04 o
  -2  10   8      703.47      725.07     39.39 o
  -1  10   8        0.41       -9.48      9.59 o
   0  10   8     1416.64     1336.47     53.76 o
   1  10   8     2048.03     1921.13     66.82 o
   2  10   8     1265.73     1116.82     51.25 o
   3  10   8      743.44      751.21     45.90 o
   4  10   8      438.18      500.69     41.11 o
   5  10   8      183.48      209.49     77.93 o
   6  10   8        0.90       -8.97     12.35 o
  -6  11   8       46.93       80.49     24.34 o
  -5  11   8        1.90      -18.55     21.60 o
  -4  11   8      437.46      401.32     43.64 o
  -3  11   8      249.68      218.68     46.21 o
  -2  11   8      278.99      242.76     29.26 o
  -1  11   8      242.99      245.75     28.40 o
   0  11   8        1.29       -0.30     12.34 o
   1  11   8       76.67       60.56     19.23 o
   2  11   8      432.11      461.81     51.56 o
   3  11   8      440.26      462.29     41.60 o
   4  11   8       73.17       59.09     21.44 o
   5  11   8        8.96       10.06     14.73 o
  -5  12   8        5.66       34.61     26.94 o
  -4  12   8       12.56       71.89     35.71 o
  -3  12   8      143.24      130.74     43.59 o
  -2  12   8      122.34      117.63     40.66 o
  -1  12   8       18.27       -0.30     13.03 o
   0  12   8       11.50       25.41     15.73 o
   1  12   8     1155.72     1146.57     55.97 o
   2  12   8        0.95       -1.37     16.25 o
   3  12   8       93.23      104.23     24.08 o
   4  12   8       68.35       87.70     24.53 o
  -3  13   8       42.06       33.49     31.52 o
  -2  13   8       52.51       13.86     25.15 o
  -1  13   8       91.06      139.32     25.39 o
   0  13   8       53.37       49.74     25.31 o
   1  13   8       16.11       30.95     20.69 o
   2  13   8       59.88       71.53     22.55 o
   3  13   8      449.76      567.04     81.35 o
 -10   1   9      937.55      861.08     63.92 o
  -9   1   9      251.21      335.70     40.85 o
  -8   1   9     1949.67     1875.14     98.97 o
  -7   1   9      631.19      611.26     44.90 o
  -6   1   9      213.15      209.43     28.21 o
  -5   1   9      753.50      731.09     39.72 o
  -4   1   9     3001.86     2912.75     64.05 o
  -3   1   9      446.91      394.65     16.37 o
  -2   1   9     1311.03     1331.73     34.22 o
  -1   1   9     1388.45     1336.57     32.49 o
   0   1   9      981.70      915.43     21.91 o
   1   1   9      213.89      210.50     12.37 o
   2   1   9     6037.09     6323.61     93.80 o
   3   1   9     1504.82     1610.69     46.76 o
   4   1   9      373.51      371.49     25.09 o
   5   1   9       66.16       67.03     20.15 o
   6   1   9     3545.89     3795.85    121.60 o
   7   1   9      233.69      285.67     37.04 o
   8   1   9      406.95      409.47     44.41 o
   9   1   9      351.38      395.66     46.43 o
 -10   2   9      166.43      201.37     33.71 o
  -9   2   9     1212.85     1191.49     66.45 o
  -8   2   9      481.65      449.37     43.80 o
  -7   2   9      923.63     1050.47     55.81 o
  -6   2   9     1514.11     1460.00     62.37 o
  -5   2   9      209.46      186.45     24.75 o
  -4   2   9      685.57      674.14     31.26 o
  -3   2   9     3203.73     3067.71     52.16 o
  -2   2   9     9207.26     9639.14    146.53 o
  -1   2   9      638.11      646.77     21.26 o
   0   2   9        4.55       10.85      7.61 o
   1   2   9     6912.65     6816.59     99.76 o
   2   2   9      308.97      360.30     20.97 o
   3   2   9     1178.54     1239.19     41.72 o
   4   2   9     1562.21     1711.58     53.01 o
   5   2   9     1872.77     1895.98     59.15 o
   6   2   9      104.34      126.46     25.38 o
   7   2   9     3015.12     2962.38    107.43 o
   8   2   9     1080.69     1103.44     64.07 o
   9   2   9        7.00       14.34     17.27 o
 -10   3   9      143.96      170.05     30.93 o
  -9   3   9      118.96      152.44     29.89 o
  -8   3   9      356.74      389.80     42.79 o
  -7   3   9       40.64       53.86     18.39 o
  -6   3   9       12.75        7.82     15.63 o
  -5   3   9       43.09       75.46     37.32 o
  -4   3   9       77.79      108.03     13.45 o
  -3   3   9      561.54      550.26     23.05 o
  -2   3   9      671.26      712.42     25.03 o
  -1   3   9     3059.48     3061.36     79.16 o
   0   3   9     2362.87     2613.42     48.53 o
   1   3   9       20.17       37.98      8.26 o
   2   3   9       10.65       29.33     11.37 o
   3   3   9      125.42      109.54     27.09 o
   4   3   9      437.59      440.21     28.50 o
   5   3   9       60.88       69.11     21.31 o
   6   3   9      123.12      129.97     20.17 o
   7   3   9      269.99      264.72     39.83 o
   8   3   9       46.18       52.70     33.58 o
   9   3   9       16.77       11.93     25.29 o
 -10   4   9       65.16       65.72     22.49 o
  -9   4   9      991.35     1003.58     63.27 o
  -8   4   9       75.84       64.53     20.74 o
  -7   4   9      363.55      305.55     36.86 o
  -6   4   9      257.62      317.76     29.36 o
  -5   4   9       58.18       94.83     18.08 o
  -4   4   9       25.16       26.40     10.33 o
  -3   4   9      149.13      163.79     24.20 o
  -2   4   9     1158.48     1096.46     33.18 o
  -1   4   9      182.64      168.50     13.41 o
   0   4   9      469.22      404.49     64.75 o
   1   4   9     3082.72     2936.66     55.89 o
   2   4   9     1038.53     1010.57     34.35 o
   3   4   9      190.80      172.77     23.85 o
   4   4   9     1558.33     1567.71     53.36 o
   5   4   9      144.28      110.76     18.81 o
   6   4   9      272.37      260.49     42.28 o
   7   4   9      608.66      635.15     51.09 o
   8   4   9       42.37       47.79     27.67 o
   9   4   9       12.50        1.72     25.75 o
  -9   5   9       53.17       49.40     19.44 o
  -8   5   9     1007.82      992.10     76.03 o
  -7   5   9     1739.53     1868.50     67.39 o
  -6   5   9        1.73        3.75     14.06 o
  -5   5   9      575.95      608.02     29.51 o
  -4   5   9     1601.46     1667.05    112.71 o
  -3   5   9     4353.36     4507.68     99.93 o
  -2   5   9      130.29      129.72     14.06 o
  -1   5   9      922.53      862.60     28.55 o
   0   5   9     1319.07     1158.20     36.48 o
   1   5   9       20.10       27.29     11.06 o
   2   5   9     1312.65     1201.19     43.75 o
   3   5   9     1958.13     1893.71     58.24 o
   4   5   9      312.73      309.35     27.12 o
   5   5   9      676.20      662.63     36.79 o
   6   5   9     3417.47     3557.82     96.16 o
   7   5   9      226.89      220.77     27.25 o
   8   5   9      166.00      165.65     41.93 o
  -9   6   9      444.18      592.98     57.28 o
  -8   6   9      280.89      306.03     33.88 o
  -7   6   9       97.59       77.08     21.88 o
  -6   6   9       18.04       26.05     13.76 o
  -5   6   9     1260.15     1266.63     42.72 o
  -4   6   9       56.19       58.99     15.98 o
  -3   6   9      383.12      365.02     27.31 o
  -2   6   9      549.77      551.17     25.30 o
  -1   6   9       18.09       27.10      8.98 o
   0   6   9      442.95      381.36     38.45 o
   1   6   9      149.39      139.71     18.59 o
   2   6   9     1026.36      939.87     40.50 o
   3   6   9        0.48        9.48     10.97 o
   4   6   9      618.25      649.67     39.77 o
   5   6   9      455.55      459.30     33.99 o
   6   6   9      508.33      509.35     37.16 o
   7   6   9      184.91      255.36     29.57 o
   8   6   9       28.55       98.55     28.85 o
  -9   7   9       23.17       30.28     30.30 o
  -8   7   9       89.85      132.01     27.99 o
  -7   7   9      264.95      244.79     30.06 o
  -6   7   9        0.22       -3.91     10.39 o
  -5   7   9       60.45       47.45     15.27 o
  -4   7   9       25.62       11.14     17.90 o
  -3   7   9       31.31       55.11     16.42 o
  -2   7   9      131.91      167.23     17.02 o
  -1   7   9     1159.67     1079.10     37.51 o
   0   7   9       61.85       70.59     14.54 o
   1   7   9      107.45       97.61     16.26 o
   2   7   9       20.16        7.17     17.36 o
   3   7   9      657.10      666.96     37.30 o
   4   7   9      757.61      808.38     41.26 o
   5   7   9       68.95       67.49     16.96 o
   6   7   9      268.91      289.19     30.92 o
   7   7   9        0.64       -6.85     14.54 o
   8   7   9      171.54      192.21     76.21 o
  -8   8   9      187.99      190.92     36.47 o
  -7   8   9      339.78      335.96     42.69 o
  -6   8   9     1408.23     1471.77     60.34 o
  -5   8   9      671.58      724.05     45.27 o
  -4   8   9      540.40      577.79     36.77 o
  -3   8   9        8.80       20.39     13.04 o
  -2   8   9     1690.32     1562.45     54.50 o
  -1   8   9      534.25      515.55     28.48 o
   0   8   9      825.74      766.51     33.56 o
   1   8   9     3231.22     3108.98    104.52 o
   2   8   9       42.56       24.18     13.57 o
   3   8   9       50.65       69.72     17.20 o
   4   8   9      698.84      675.83     40.95 o
   5   8   9     1345.92     1298.50     55.41 o
   6   8   9      127.45      128.62     27.83 o
   7   8   9      809.02      790.86     58.04 o
  -7   9   9      211.38      257.85     40.31 o
  -6   9   9      251.70      276.15     37.95 o
  -5   9   9      168.86      197.99     25.88 o
  -4   9   9      655.05      727.26     47.25 o
  -3   9   9     1579.01     1403.36     69.17 o
  -2   9   9        4.41       10.64     12.55 o
  -1   9   9     1462.97     1400.64     59.71 o
   0   9   9     1710.89     1636.42     65.47 o
   1   9   9     1142.96     1044.32     60.87 o
   2   9   9      846.20      780.87     64.66 o
   3   9   9      183.06      176.96     26.51 o
   4   9   9       15.00        1.65     13.39 o
   5   9   9        6.07        2.95     11.72 o
   6   9   9      539.07      575.65     42.60 o
   7   9   9      288.70      352.71     36.03 o
  -7  10   9       20.32       39.14     22.61 o
  -6  10   9        8.86        8.99     24.86 o
  -5  10   9        3.20       13.75     18.55 o
  -4  10   9       46.67       33.29     21.00 o
  -3  10   9       12.30      -20.21     23.39 o
  -2  10   9       88.52       69.74     17.76 o
  -1  10   9        2.81       -7.20     10.95 o
   0  10   9      178.39      170.14     31.70 o
   1  10   9        0.88        0.00     13.54 o
   2  10   9      275.85      269.38     30.44 o
   3  10   9       41.47       66.50     18.91 o
   4  10   9       28.21       26.74     20.33 o
   5  10   9       13.01        5.72     12.26 o
   6  10   9        0.51       20.55     13.77 o
  -6  11   9       97.34       96.41     34.66 o
  -5  11   9       18.73       32.99     29.95 o
  -4  11   9      607.99      636.28     76.33 o
  -3  11   9      299.52      334.61     42.72 o
  -2  11   9        4.82       30.40     21.98 o
  -1  11   9      664.42      641.81     42.54 o
   0  11   9      633.97      647.70     42.63 o
   1  11   9       42.25       45.99     18.21 o
   2  11   9      357.30      336.45     35.11 o
   3  11   9      313.37      323.72     34.88 o
   4  11   9       39.85       36.79     18.82 o
   5  11   9       81.87       84.63     48.61 o
  -5  12   9      225.02      271.66     54.88 o
  -4  12   9        9.23       20.10     26.83 o
  -3  12   9      421.58      471.07     71.14 o
  -2  12   9      665.69      700.75     83.82 o
  -1  12   9       33.96       35.28     17.05 o
   0  12   9      741.18      692.68     46.19 o
   1  12   9      806.81      798.48     49.40 o
   2  12   9       44.06       37.78     19.06 o
   3  12   9       32.37       26.06     19.14 o
   4  12   9      226.89      244.27     33.27 o
  -3  13   9      116.97       89.34     37.32 o
  -2  13   9        2.89      -19.63     19.63 o
  -1  13   9       29.16       17.38     16.09 o
   0  13   9       41.20       77.67     21.45 o
   1  13   9      371.07      327.73     36.85 o
   2  13   9       34.52       43.98     20.64 o
 -10   0  10       44.54      110.40     35.75 o
  -9   0  10     2653.36     2534.75    141.56 o
  -8   0  10     1592.35     1546.79    101.73 o
  -7   0  10     1015.08      934.16     73.79 o
  -6   0  10     1228.10     1409.14     87.44 o
  -5   0  10     4186.65     4515.65    170.68 o
  -4   0  10       13.50       31.74     17.16 o
  -3   0  10     2853.06     2837.22     80.51 o
  -2   0  10     4690.38     5077.96    100.41 o
  -1   0  10     4081.40     4276.22     85.97 o
   0   0  10      205.03      174.37     12.95 o
   1   0  10      667.60      632.68     36.46 o
   2   0  10     1619.70     1582.72     60.48 o
   3   0  10       19.78       -9.35     15.37 o
   4   0  10      262.14      256.58     44.67 o
   5   0  10     1944.28     2116.87    119.25 o
   6   0  10       60.86       62.79     28.62 o
   7   0  10      445.00      485.65     66.95 o
   8   0  10     1587.90     1596.44    114.77 o
   9   0  10      369.57      520.50     75.22 o
 -10   1  10      499.86      560.34     53.62 o
  -9   1  10       37.25       30.08     18.52 o
  -8   1  10       45.52       46.42     19.64 o
  -7   1  10      285.11      329.27     35.54 o
  -6   1  10      595.25      557.83     39.20 o
  -5   1  10       74.13       60.78     17.61 o
  -4   1  10      299.05      285.65     25.78 o
  -3   1  10      220.97      182.22     18.54 o
  -2   1  10      363.45      422.63     26.90 o
  -1   1  10     3779.30     3824.42     72.62 o
   0   1  10      404.15      337.25     17.83 o
   1   1  10       10.99       13.51      6.57 o
   2   1  10      257.72      264.93     29.13 o
   3   1  10        4.39        2.75     12.29 o
   4   1  10        7.79       -8.23     19.45 o
   5   1  10      155.60      171.61     28.76 o
   6   1  10      114.74      153.02     46.84 o
   7   1  10      232.01      241.55     85.25 o
   8   1  10        2.90       -7.37     25.04 o
   9   1  10      153.13      164.00     32.91 o
 -10   2  10       53.47       32.73     24.23 o
  -9   2  10       13.34       60.70     20.59 o
  -8   2  10      335.89      326.18     84.59 o
  -7   2  10      557.10      555.72     44.44 o
  -6   2  10       17.28       12.62     13.97 o
  -5   2  10     1407.16     1348.53     57.08 o
  -4   2  10       98.52       89.93     12.27 o
  -3   2  10     1853.22     1937.26     68.12 o
  -2   2  10      355.53      370.51     30.62 o
  -1   2  10      114.74      107.23      9.95 o
   0   2  10       19.08       21.16      8.63 o
   1   2  10     1877.72     1788.36     78.41 o
   2   2  10      196.29      200.70     14.33 o
   3   2  10      111.97      158.33     17.46 o
   4   2  10       16.62       31.92     16.55 o
   5   2  10      143.31      156.12     28.33 o
   6   2  10        9.25       -8.85     15.06 o
   7   2  10     1356.84     1284.43    135.58 o
   8   2  10      174.03      282.02     39.06 o
   9   2  10      183.43      231.22     39.18 o
 -10   3  10      568.15      558.70     56.28 o
  -9   3  10      196.68      176.37     31.85 o
  -8   3  10      580.66      572.48     49.53 o
  -7   3  10     2005.73     1971.74    103.32 o
  -6   3  10     1207.99     1228.26    103.63 o
  -5   3  10      393.19      437.26     31.59 o
  -4   3  10     7563.29     7657.46    127.89 o
  -3   3  10     5844.68     6269.68    124.12 o
  -2   3  10        1.43       -9.54     10.82 o
  -1   3  10     2199.41     2165.16     66.90 o
   0   3  10     5556.96     5218.87     82.65 o
   1   3  10       89.86      107.25     11.63 o
   2   3  10     3400.08     3255.09     59.09 o
   3   3  10     2121.07     2010.11     57.69 o
   4   3  10      565.03      639.49     46.99 o
   5   3  10      605.48      614.36     46.54 o
   6   3  10     1593.11     1531.15     72.76 o
   7   3  10     1401.44     1311.24     69.86 o
   8   3  10       86.44      138.94     29.10 o
   9   3  10       37.78       52.27     22.50 o
  -9   4  10      276.96      329.34     75.67 o
  -8   4  10      924.33      988.15     89.01 o
  -7   4  10        1.96        1.43     13.66 o
  -6   4  10      783.61      821.55     46.55 o
  -5   4  10      136.90      151.16     20.87 o
  -4   4  10       15.17       14.01      9.33 o
  -3   4  10      760.59      736.23     33.18 o
  -2   4  10     3368.88     3182.72     63.58 o
  -1   4  10       38.84       20.65     11.64 o
   0   4  10      429.33      463.14     20.03 o
   1   4  10     2437.46     2260.03     46.49 o
   2   4  10      155.20      147.04     16.73 o
   3   4  10      722.63      705.64     34.07 o
   4   4  10     1908.92     1866.85     84.90 o
   5   4  10     1252.11     1226.20     49.11 o
   6   4  10        1.89      -12.24     14.25 o
   7   4  10      858.46      994.33     60.42 o
   8   4  10      450.80      500.18     49.96 o
  -9   5  10        0.12       37.86     15.76 o
  -8   5  10        1.97       23.98     13.58 o
  -7   5  10       50.26       56.81     23.63 o
  -6   5  10        2.84        0.16     11.21 o
  -5   5  10      267.56      272.23     27.28 o
  -4   5  10        0.05       14.60     12.89 o
  -3   5  10        0.60        7.63     11.01 o
  -2   5  10       41.97       50.14     11.34 o
  -1   5  10      563.90      585.24     31.09 o
   0   5  10      388.99      372.85     23.37 o
   1   5  10      836.20      822.04     31.63 o
   2   5  10      343.09      356.31     47.80 o
   3   5  10      291.07      270.16     25.01 o
   4   5  10        0.00       -9.22     10.75 o
   5   5  10      132.68      168.87     24.44 o
   6   5  10      336.19      291.17     51.87 o
   7   5  10       51.86       22.60     20.61 o
   8   5  10        5.23       -0.54     27.12 o
  -9   6  10      235.34      365.30     46.20 o
  -8   6  10      295.35      315.48     34.00 o
  -7   6  10      635.81      599.60     42.64 o
  -6   6  10     1001.34     1002.35     48.12 o
  -5   6  10     1243.88     1278.36     45.84 o
  -4   6  10       71.64       90.24     18.47 o
  -3   6  10     2168.09     2257.88     77.37 o
  -2   6  10     1488.16     1460.16     60.33 o
  -1   6  10        2.89        0.51     11.20 o
   0   6  10      222.09      209.86     19.50 o
   1   6  10      261.16      212.22     23.35 o
   2   6  10      378.88      361.91     28.05 o
   3   6  10       88.51       90.54     17.58 o
   4   6  10       27.24       17.83     12.86 o
   5   6  10     1062.09     1160.27     49.91 o
   6   6  10      241.02      223.16     27.42 o
   7   6  10       90.85      148.95     28.36 o
   8   6  10      555.43      593.87     53.82 o
  -8   7  10      447.28      570.11     55.13 o
  -7   7  10      656.07      736.22     47.69 o
  -6   7  10       96.42      102.29     20.81 o
  -5   7  10      172.43      186.27     27.12 o
  -4   7  10     1061.24     1040.90     85.99 o
  -3   7  10       80.83       89.61     23.33 o
  -2   7  10      175.95      182.82     21.46 o
  -1   7  10      824.85      802.26     36.38 o
   0   7  10      105.49       92.56     16.05 o
   1   7  10      216.48      225.20     21.58 o
   2   7  10     1621.46     1649.52     57.09 o
   3   7  10      196.96      193.31     23.54 o
   4   7  10      154.19      153.15     22.43 o
   5   7  10      233.56      222.62     26.17 o
   6   7  10     1301.90     1310.35     56.63 o
   7   7  10      192.07      224.28     28.11 o
  -8   8  10        6.04        8.82     40.62 o
  -7   8  10       24.61       95.91     23.87 o
  -6   8  10       60.61       84.19     19.31 o
  -5   8  10       36.69       37.65     15.84 o
  -4   8  10      139.75      125.30     21.05 o
  -3   8  10       54.02       59.27     21.71 o
  -2   8  10      219.80      217.41     23.81 o
  -1   8  10      549.58      544.04     29.87 o
   0   8  10       23.07        7.69     11.32 o
   1   8  10      344.04      401.21     46.90 o
   2   8  10        0.30        5.21     11.79 o
   3   8  10      202.44      210.66     29.50 o
   4   8  10       38.45       49.30     16.18 o
   5   8  10       61.28       79.77     18.63 o
   6   8  10       23.59       38.96     15.07 o
   7   8  10       11.31        9.41     21.70 o
  -7   9  10      446.57      491.55     50.99 o
  -6   9  10       61.84       44.36     18.83 o
  -5   9  10       80.71       81.09     19.13 o
  -4   9  10      808.64      821.69    118.22 o
  -3   9  10      763.96      680.83     52.71 o
  -2   9  10      694.45      736.45     53.38 o
  -1   9  10      209.92      220.22     21.95 o
   0   9  10      979.08      901.06     38.34 o
   1   9  10        8.04        8.30     12.96 o
   2   9  10      594.26      633.69     80.41 o
   3   9  10      248.63      235.35     28.56 o
   4   9  10       65.67       72.83     19.80 o
   5   9  10        1.31       -2.26     12.93 o
   6   9  10      493.14      520.31     41.82 o
  -5  10  10     1020.40      945.05     81.60 o
  -4  10  10      350.90      346.67     42.38 o
  -3  10  10      357.88      330.53     41.54 o
  -2  10  10      925.87      907.46     59.60 o
  -1  10  10      100.66      141.80     20.00 o
   0  10  10      383.15      339.42     31.90 o
   1  10  10     3239.27     3186.08     92.56 o
   2  10  10       77.49       92.50     22.08 o
   3  10  10      988.16      840.55     58.85 o
   4  10  10      898.34      962.88     49.85 o
   5  10  10      838.06      950.99     60.91 o
  -5  11  10       24.45       -7.88     25.72 o
  -4  11  10      460.08      494.11     70.75 o
  -3  11  10      862.05      919.13     61.39 o
  -2  11  10      304.48      378.94     45.38 o
  -1  11  10      130.32      124.30     22.63 o
   0  11  10      362.05      400.26     36.11 o
   1  11  10      174.11      174.86     27.02 o
   2  11  10      900.19      859.06     49.80 o
   3  11  10      390.10      357.83     37.13 o
   4  11  10       88.97       98.75     24.27 o
  -4  12  10        0.24        9.96     25.43 o
  -3  12  10       52.39       31.95     25.25 o
  -2  12  10        0.98       -7.24     18.13 o
  -1  12  10       68.19      102.03     23.99 o
   0  12  10        2.46        5.56     14.92 o
   1  12  10       73.51       59.74     22.08 o
   2  12  10       78.53       73.83     22.29 o
   3  12  10       70.78       82.47     24.03 o
  -1  13  10      356.83      454.81     73.93 o
   0  13  10      102.12      115.24     23.64 o
   1  13  10       60.20       31.63     31.49 o
 -10   1  11      523.53      464.55     50.31 o
  -9   1  11      103.56      120.39     26.83 o
  -8   1  11      304.14      292.69     39.53 o
  -7   1  11      214.18      231.54     31.37 o
  -6   1  11      225.32      227.33     29.21 o
  -5   1  11     1289.49     1310.00     55.56 o
  -4   1  11     1091.56     1023.67     45.41 o
  -3   1  11      180.39      195.44     13.22 o
  -2   1  11      155.05      174.99     14.44 o
  -1   1  11        8.63       17.72      6.01 o
   0   1  11     3785.00     3830.32     76.39 o
   1   1  11      976.92      947.92     50.50 o
   2   1  11     2991.53     2802.50     63.12 o
   3   1  11      495.53      518.23     63.33 o
   4   1  11       14.78       38.61     16.78 o
   5   1  11      349.44      369.53     39.56 o
   6   1  11     3463.39     3675.06    124.85 o
   7   1  11      492.79      579.14     52.43 o
   8   1  11        0.22       10.49     15.91 o
  -9   2  11      990.73     1040.77     63.48 o
  -8   2  11      436.78      463.53     56.78 o
  -7   2  11      154.70      148.99     27.18 o
  -6   2  11      277.92      282.50     31.74 o
  -5   2  11      416.44      346.53     45.53 o
  -4   2  11      128.53      139.56     18.64 o
  -3   2  11     1440.64     1291.51     35.91 o
  -2   2  11     1442.04     1344.43     35.63 o
  -1   2  11     4331.78     4484.73     85.64 o
   0   2  11      999.96     1020.10     49.99 o
   1   2  11     9738.42     9650.58    137.14 o
   2   2  11     2103.12     2075.49     44.17 o
   3   2  11     1474.25     1521.63    109.65 o
   4   2  11      269.97      234.52     37.20 o
   5   2  11       80.90       70.84     21.46 o
   6   2  11       29.01       35.74     48.07 o
   7   2  11      780.97      723.62    118.44 o
   8   2  11      633.51      723.78     60.35 o
  -9   3  11      212.52      217.08     34.70 o
  -8   3  11      108.36      223.12     91.45 o
  -7   3  11      226.74      240.76     32.48 o
  -6   3  11      100.71       72.01     16.99 o
  -5   3  11       82.62      112.68     19.33 o
  -4   3  11      456.07      463.55     56.12 o
  -3   3  11       31.62       38.21     10.23 o
  -2   3  11      316.22      356.29     19.27 o
  -1   3  11      301.93      305.90     23.40 o
   0   3  11     3842.46     3926.97     89.61 o
   1   3  11      821.44      883.09     45.50 o
   2   3  11       21.93       37.80     15.25 o
   3   3  11        2.52       -9.20      9.20 o
   4   3  11      114.65      107.64     39.01 o
   5   3  11      134.41      110.77     24.36 o
   6   3  11        1.02        0.75     15.25 o
   7   3  11        1.08        4.66     15.27 o
   8   3  11       11.63       24.75     19.71 o
  -9   4  11       35.16       53.26     18.13 o
  -8   4  11       42.42       60.35     22.32 o
  -7   4  11        7.92        2.42     23.57 o
  -6   4  11      227.89      242.96     27.07 o
  -5   4  11       42.89       24.49     14.22 o
  -4   4  11      198.14      182.28     17.55 o
  -3   4  11      547.60      612.24     40.89 o
  -2   4  11     1449.30     1547.07     49.07 o
  -1   4  11      767.70      850.17     37.03 o
   0   4  11      147.57      128.19     23.01 o
   1   4  11     2324.92     2161.08     63.07 o
   2   4  11      480.74      483.27     42.90 o
   3   4  11       50.06       35.85     14.01 o
   4   4  11      290.32      275.89     26.44 o
   5   4  11      151.52      176.47     29.22 o
   6   4  11       54.58       50.49     31.18 o
   7   4  11      353.42      349.10     42.73 o
   8   4  11       80.76      134.51     30.45 o
  -9   5  11      255.86      227.29     36.71 o
  -8   5  11      508.83      452.98     39.87 o
  -7   5  11     1574.22     1604.43     63.74 o
  -6   5  11      502.36      510.00     50.29 o
  -5   5  11      133.79      139.36     21.59 o
  -4   5  11     1188.58     1197.02     46.58 o
  -3   5  11     1558.50     1443.85     64.79 o
  -2   5  11       13.16        6.27     12.33 o
  -1   5  11     2302.05     2246.04     64.90 o
   0   5  11     3609.75     3493.30     74.16 o
   1   5  11       40.53       37.96     17.60 o
   2   5  11     1436.99     1453.66     44.77 o
   3   5  11     1847.96     1896.88     60.82 o
   4   5  11        6.82        2.39     11.94 o
   5   5  11      111.15      137.41     34.23 o
   6   5  11     1137.03     1096.72     64.15 o
   7   5  11      329.48      340.99     57.65 o
   8   5  11       10.80        1.94     14.25 o
  -8   6  11      469.98      452.73     40.71 o
  -7   6  11        0.03       -2.17     13.07 o
  -6   6  11      580.98      631.63     41.94 o
  -5   6  11      710.46      698.89     50.61 o
  -4   6  11       29.96       41.62     14.91 o
  -3   6  11     1633.26     1634.83    103.63 o
  -2   6  11      371.63      323.97     25.93 o
  -1   6  11      729.67      787.86     37.90 o
   0   6  11       13.74       11.16     10.31 o
   1   6  11      283.01      298.36     23.30 o
   2   6  11        1.83        0.53     11.22 o
   3   6  11        4.21       12.90     11.85 o
   4   6  11       90.01      106.09     19.61 o
   5   6  11     1185.08     1066.84     48.94 o
   6   6  11        0.45       -6.76     14.50 o
   7   6  11       97.71       73.51     50.43 o
  -8   7  11      136.57      116.97     23.48 o
  -7   7  11       48.73       40.94     24.00 o
  -6   7  11        7.34      -12.50     12.50 o
  -5   7  11       20.67       38.21     18.47 o
  -4   7  11       60.58       88.06     44.74 o
  -3   7  11      428.90      389.25     39.48 o
  -2   7  11       86.82       64.86     16.80 o
  -1   7  11      107.11      147.74     28.28 o
   0   7  11       84.60       99.57     16.19 o
   1   7  11      122.17      124.20     17.96 o
   2   7  11     1290.17     1235.49     49.37 o
   3   7  11      510.93      445.61     33.58 o
   4   7  11       15.75       19.19     14.02 o
   5   7  11       83.68       99.61     31.41 o
   6   7  11       34.77       34.81     22.05 o
   7   7  11        9.04       25.71     16.48 o
  -8   8  11      479.58      574.02     57.36 o
  -7   8  11       84.31       98.64     20.78 o
  -6   8  11     1743.21     1833.80     69.81 o
  -5   8  11     1570.48     1585.41    115.95 o
  -4   8  11      121.78       98.77     25.59 o
  -3   8  11      520.64      620.93     49.28 o
  -2   8  11      693.92      713.59     51.52 o
  -1   8  11     1736.70     1717.92     95.10 o
   0   8  11       13.35       20.27     13.10 o
   1   8  11     1302.25     1229.66     49.92 o
   2   8  11      421.08      390.30     32.18 o
   3   8  11      896.40      907.87     45.24 o
   4   8  11     1664.36     1684.77     63.91 o
   5   8  11      654.72      661.89     44.29 o
   6   8  11       84.29       78.96     19.50 o
  -7   9  11      180.67      195.40     34.93 o
  -6   9  11       90.83       68.02     20.65 o
  -5   9  11       22.17       18.56     18.45 o
  -4   9  11      633.52      626.24     57.53 o
  -3   9  11      230.60      247.51     53.86 o
  -2   9  11       35.97       23.08     20.03 o
  -1   9  11      477.65      428.83     33.98 o
   0   9  11     3183.33     3172.38     78.79 o
   1   9  11       21.05        8.34     15.95 o
   2   9  11      667.08      694.90     41.73 o
   3   9  11      551.76      556.09     40.36 o
   4   9  11        1.03       -0.68     13.04 o
   5   9  11        8.64       39.40     14.83 o
   6   9  11       36.95       33.98     16.12 o
  -5  10  11       40.64       21.90     21.33 o
  -4  10  11       51.81       12.37     20.10 o
  -3  10  11        7.64       21.19     18.69 o
  -2  10  11       18.99       10.60     37.83 o
  -1  10  11      109.36      136.12     22.70 o
   0  10  11      205.30      206.41     50.06 o
   1  10  11      156.58      173.59     28.42 o
   2  10  11       19.38       21.93     16.17 o
   3  10  11       14.59        6.72     15.75 o
   4  10  11        1.17       11.93     14.94 o
   5  10  11       15.88       27.26     18.82 o
  -5  11  11       75.49      114.45     40.01 o
  -4  11  11      632.98      652.15     56.70 o
  -3  11  11      258.28      338.62     71.98 o
  -2  11  11        0.99       17.06     20.90 o
  -1  11  11      162.39      188.77     27.11 o
   0  11  11     1178.02     1225.45     79.63 o
   1  11  11        3.48      -11.46     11.46 o
   2  11  11      403.74      432.34     40.73 o
   3  11  11      149.49      164.79     31.18 o
   4  11  11      105.23      116.50     26.03 o
  -3  12  11      229.14      254.79     58.21 o
  -2  12  11      151.09      222.38     40.71 o
  -1  12  11       51.65      100.05     36.39 o
   0  12  11       73.53       70.56     21.77 o
   1  12  11      271.84      312.45     35.73 o
   2  12  11      402.35      400.84     40.52 o
  -9   0  12     2272.51     2101.76    129.42 o
  -8   0  12     3600.46     3498.96    167.21 o
  -7   0  12       38.40       16.80     21.35 o
  -6   0  12     2906.89     2725.96    129.85 o
  -5   0  12     1021.74     1036.28     69.71 o
  -4   0  12      442.33      465.41     45.60 o
  -3   0  12     1551.54     1513.67     46.05 o
  -2   0  12       43.23       50.44     11.94 o
  -1   0  12        4.05       13.10     13.96 o
   0   0  12      149.42      158.26     23.64 o
   1   0  12     8809.00     9094.53    215.91 o
   2   0  12      744.43      711.31     43.66 o
   3   0  12     2095.93     2048.30     77.96 o
   4   0  12        6.96        7.41     20.49 o
   5   0  12     1140.09     1174.66     90.20 o
   6   0  12       16.00       12.57     23.43 o
   7   0  12      580.23      503.31     73.15 o
   8   0  12      451.16      466.13     71.75 o
  -9   1  12       78.39      140.40     46.15 o
  -8   1  12      552.98      628.85     50.19 o
  -7   1  12      442.09      528.24     57.03 o
  -6   1  12        2.11        8.56     15.71 o
  -5   1  12      826.04      779.11     54.86 o
  -4   1  12      409.63      383.55     26.39 o
  -3   1  12        4.07       16.84      8.32 o
  -2   1  12       60.31       50.99      8.64 o
  -1   1  12     1173.42     1147.36     31.54 o
   0   1  12     2884.16     2880.45    103.05 o
   1   1  12        0.31       -4.26      9.85 o
   2   1  12      269.79      311.73     40.84 o
   3   1  12      742.24      732.98     37.11 o
   4   1  12      154.28      107.53     24.23 o
   5   1  12       32.40       11.20     17.05 o
   6   1  12      315.58      419.21     79.22 o
   7   1  12      184.97      157.26     31.11 o
   8   1  12        5.89       26.12     20.77 o
  -9   2  12      123.45      158.30     30.19 o
  -8   2  12       32.06       48.45     20.08 o
  -7   2  12       63.47       59.89     20.22 o
  -6   2  12       32.58       75.29     31.65 o
  -5   2  12      921.24      884.37     40.07 o
  -4   2  12      204.50      193.22     21.60 o
  -3   2  12      214.87      204.74     23.27 o
  -2   2  12      180.75      206.83     16.21 o
  -1   2  12       91.48      112.79     23.34 o
   0   2  12      247.15      287.26     20.94 o
   1   2  12      972.26      874.61     58.46 o
   2   2  12      858.91      801.49     32.92 o
   3   2  12      538.19      437.31     39.72 o
   4   2  12       49.22       81.45     21.55 o
   5   2  12      845.60      876.05     54.81 o
   6   2  12       86.49      104.34     25.73 o
   7   2  12       40.04       39.49     39.12 o
   8   2  12      160.19      186.96     35.05 o
  -9   3  12      310.39      289.69     39.19 o
  -8   3  12      230.80      268.65     37.46 o
  -7   3  12     1781.55     1749.77     65.22 o
  -6   3  12      641.32      651.14     56.51 o
  -5   3  12      179.33      171.40     22.31 o
  -4   3  12     3269.47     3255.38     82.26 o
  -3   3  12     2107.64     2135.20     61.30 o
  -2   3  12      112.53      121.06     17.13 o
  -1   3  12      829.61      733.40     66.40 o
   0   3  12     3077.10     3107.68     73.57 o
   1   3  12      804.85      802.99     26.75 o
   2   3  12      775.85      726.48     37.94 o
   3   3  12      397.46      401.78     38.46 o
   4   3  12      437.28      372.27     39.54 o
   5   3  12      210.89      188.03     29.94 o
   6   3  12     1466.97     1654.91     80.25 o
   7   3  12      722.60      742.71     59.54 o
   8   3  12       47.80       84.32     23.70 o
  -9   4  12       92.37       96.75     21.04 o
  -8   4  12      815.06      911.94     78.42 o
  -7   4  12        0.05      -11.93     14.66 o
  -6   4  12        3.36       27.00     13.70 o
  -5   4  12      503.84      545.06     37.13 o
  -4   4  12        1.83       -9.42      9.42 o
  -3   4  12      742.70      780.76     48.43 o
  -2   4  12     3859.35     3970.74     93.48 o
  -1   4  12      479.29      399.86     23.87 o
   0   4  12        2.56        2.76      9.74 o
   1   4  12     2333.89     2164.18     84.08 o
   2   4  12     2625.89     2505.64     60.99 o
   3   4  12       13.60       16.22     15.32 o
   4   4  12      971.83      889.87    152.11 o
   5   4  12      368.54      402.76     42.98 o
   6   4  12       36.16       33.11     18.05 o
   7   4  12      933.19     1073.35     98.22 o
  -9   5  12       10.84       -8.82     16.14 o
  -8   5  12        1.87       15.42     15.78 o
  -7   5  12        5.63       42.47     15.99 o
  -6   5  12      288.17      287.40     30.77 o
  -5   5  12      738.97      702.16     41.85 o
  -4   5  12      834.86      776.11     38.31 o
  -3   5  12        8.96       -7.98     16.78 o
  -2   5  12      104.85      117.83     18.09 o
  -1   5  12       34.83       27.22     14.21 o
   0   5  12       48.82       51.29     13.09 o
   1   5  12      587.64      537.25     28.47 o
   2   5  12       36.88       20.76     12.29 o
   3   5  12      114.70      107.81     18.16 o
   4   5  12        9.35       -5.66     29.05 o
   5   5  12       13.67       14.09     15.21 o
   6   5  12       69.53       72.67     23.01 o
   7   5  12        0.16      -12.83     13.80 o
  -8   6  12      266.49      287.20     35.75 o
  -7   6  12       33.48       -7.72     12.99 o
  -6   6  12      801.25      859.08     46.71 o
  -5   6  12      768.69      862.52    107.00 o
  -4   6  12       12.61       22.72     15.81 o
  -3   6  12       12.15        1.14     16.01 o
  -2   6  12      284.24      286.17     55.77 o
  -1   6  12      367.01      309.82     27.19 o
   0   6  12       55.71       44.55     12.59 o
   1   6  12      747.07      707.19     34.67 o
   2   6  12       16.23       27.07     13.59 o
   3   6  12       62.48       70.20     16.45 o
   4   6  12      751.25      857.05     42.61 o
   5   6  12      967.21     1018.64    120.45 o
   6   6  12      125.48      169.57     31.21 o
   7   6  12      367.04      397.53     75.87 o
  -8   7  12       54.69       77.51     21.67 o
  -7   7  12      496.37      486.10     45.10 o
  -6   7  12      385.30      370.87     44.04 o
  -5   7  12      543.09      544.87     65.37 o
  -4   7  12      325.22      366.43     42.23 o
  -3   7  12        5.42       -0.04     13.29 o
  -2   7  12      734.98      679.14     49.73 o
  -1   7  12      901.32      860.30     42.16 o
   0   7  12     2681.50     2601.46     65.80 o
   1   7  12       70.88       76.58     14.42 o
   2   7  12      572.16      558.55     36.17 o
   3   7  12      553.15      509.30     36.37 o
   4   7  12      680.26      633.84     41.19 o
   5   7  12       22.88       44.19     42.48 o
   6   7  12      909.25      947.06     76.51 o
  -7   8  12       25.63       16.55     18.25 o
  -6   8  12       14.58        7.13     17.21 o
  -5   8  12      403.67      480.14     72.79 o
  -4   8  12        0.10      -13.09     16.08 o
  -3   8  12       21.84       46.91     21.68 o
  -2   8  12       85.13       79.12     25.67 o
  -1   8  12      309.77      334.27     30.32 o
   0   8  12      132.81      142.08     19.30 o
   1   8  12        1.44        2.40     11.29 o
   2   8  12      126.29      130.64     22.26 o
   3   8  12      226.93      260.68     48.68 o
   4   8  12       20.68       21.71     14.99 o
   5   8  12      219.20      228.41     51.93 o
   6   8  12       28.83       44.99     18.85 o
  -6   9  12      337.05      312.09     42.02 o
  -5   9  12        8.12       -2.90     30.95 o
  -4   9  12      248.34      256.90     38.07 o
  -3   9  12       23.76       19.74     27.22 o
  -2   9  12      784.07      825.61    106.19 o
  -1   9  12       83.19      104.49     21.19 o
   0   9  12      166.78      182.30     36.33 o
   1   9  12       18.59        8.21     13.66 o
   2   9  12      262.07      280.95     30.01 o
   3   9  12      694.64      684.91     63.29 o
   4   9  12      135.49      142.74     24.01 o
   5   9  12        0.93       -8.23     13.69 o
  -6  10  12      259.48      285.31     53.87 o
  -5  10  12      735.66      721.96     89.16 o
  -4  10  12        7.51       15.03     25.75 o
  -3  10  12      152.90      153.09     39.76 o
  -2  10  12     1169.71     1084.61     67.52 o
  -1  10  12     1514.76     1485.01     61.18 o
   0  10  12        0.73       10.69     13.25 o
   1  10  12     2243.58     2215.16     84.87 o
   2  10  12       19.99       22.35     20.21 o
   3  10  12      297.64      276.06     32.24 o
   4  10  12      424.49      389.35     38.04 o
  -4  11  12      261.01      277.10     54.50 o
  -3  11  12       47.03       17.70     42.34 o
  -2  11  12      206.91      230.98     40.26 o
  -1  11  12       68.22       89.82     29.28 o
   0  11  12      442.02      438.40     38.42 o
   1  11  12      168.09      187.37     28.94 o
   2  11  12       92.67      107.87     24.90 o
   3  11  12       81.65       82.38     23.15 o
  -2  12  12       79.94       95.36     28.58 o
  -1  12  12        0.43       32.74     25.40 o
   0  12  12       29.56       80.04     23.21 o
   1  12  12      105.98      137.91     24.96 o
  -9   1  13       50.67       79.34     22.43 o
  -8   1  13       77.18       48.73     20.28 o
  -7   1  13      644.78      688.82     49.82 o
  -6   1  13     1546.82     1447.59     63.16 o
  -5   1  13       99.23       90.99     20.17 o
  -4   1  13     1369.00     1245.22     45.57 o
  -3   1  13      272.33      253.82     19.57 o
  -2   1  13        6.67        7.70      7.66 o
  -1   1  13      784.54      874.93     33.42 o
   0   1  13     2508.11     2591.98     75.94 o
   1   1  13      335.66      337.68     23.65 o
   2   1  13       63.86       60.64     14.26 o
   3   1  13      486.24      452.27     38.01 o
   4   1  13      540.02      583.01     48.12 o
   5   1  13      834.49      807.82     84.59 o
   6   1  13      684.10      729.19     58.92 o
   7   1  13       43.55       40.09     20.57 o
   8   1  13       55.95      105.46     27.49 o
  -9   2  13      558.83      535.07     54.43 o
  -8   2  13      648.49      606.94     50.73 o
  -7   2  13      407.34      466.82     43.08 o
  -6   2  13      122.34      123.98     20.45 o
  -5   2  13     2990.77     3014.57     81.57 o
  -4   2  13      148.60      161.07     19.87 o
  -3   2  13      322.23      324.24     26.19 o
  -2   2  13      648.12      615.73     24.03 o
  -1   2  13     1178.07     1140.97     38.67 o
   0   2  13     1461.22     1459.17     44.31 o
   1   2  13     2107.62     1982.24     53.26 o
   2   2  13     3035.67     3056.05     82.88 o
   3   2  13        3.77        9.03     15.48 o
   4   2  13      505.68      500.84     61.16 o
   5   2  13      491.49      526.08     67.58 o
   6   2  13      185.85      178.61     31.67 o
   7   2  13      148.74      184.51     34.76 o
   8   2  13      159.98      202.84     36.17 o
  -9   3  13       41.64       27.24     19.16 o
  -8   3  13       30.28       39.50     17.24 o
  -7   3  13      964.16      888.76     47.09 o
  -6   3  13      113.85       97.92     19.84 o
  -5   3  13      284.32      251.19     30.18 o
  -4   3  13       62.91       78.55     45.85 o
  -3   3  13       17.89       31.11     12.76 o
  -2   3  13      597.26      548.10     31.77 o
  -1   3  13       80.05       64.64     13.77 o
   0   3  13      134.30      122.12     17.13 o
   1   3  13       62.28       59.44     20.77 o
   2   3  13      119.98       89.27     21.89 o
   3   3  13      245.94      192.30     30.73 o
   4   3  13     1122.86     1136.60     62.63 o
   5   3  13       47.05       27.59     17.54 o
   6   3  13        0.61       22.55     16.76 o
   7   3  13       19.19       37.49     18.12 o
  -9   4  13        1.56       -3.02     14.77 o
  -8   4  13      157.53      233.86     30.04 o
  -7   4  13      276.80      304.32     32.88 o
  -6   4  13       10.74       18.20     13.79 o
  -5   4  13     1419.73     1264.23     64.26 o
  -4   4  13     1274.52     1267.31     62.35 o
  -3   4  13      480.54      426.15     38.25 o
  -2   4  13      414.14      490.72     51.49 o
  -1   4  13       20.27       22.21     12.86 o
   0   4  13      787.51      693.91     43.48 o
   1   4  13     1487.94     1359.62     90.76 o
   2   4  13       89.21       83.80     19.28 o
   3   4  13      376.22      342.83     38.51 o
   4   4  13       10.82       16.59     17.14 o
   5   4  13      205.19      279.32     45.92 o
   6   4  13      154.44      150.92     28.96 o
   7   4  13        7.04       11.79     31.52 o
  -8   5  13      352.41      373.51     37.87 o
  -7   5  13      551.90      560.84     42.00 o
  -6   5  13     1029.26      958.44     60.23 o
  -5   5  13        0.23      -13.66     13.66 o
  -4   5  13     2249.42     2162.14     85.67 o
  -3   5  13      343.57      362.65     37.07 o
  -2   5  13        0.65        2.08     15.26 o
  -1   5  13      920.56      899.46     35.13 o
   0   5  13     1600.27     1659.27     58.24 o
   1   5  13      538.72      498.90     28.50 o
   2   5  13      609.25      588.28     41.28 o
   3   5  13     1159.07     1119.30     61.08 o
   4   5  13      382.87      484.57     95.37 o
   5   5  13       18.64       -0.76     18.26 o
   6   5  13      253.54      373.79     45.15 o
   7   5  13      709.87      846.37     62.32 o
  -8   6  13      117.62      166.77     36.00 o
  -7   6  13       24.00       43.61     22.55 o
  -6   6  13      514.65      503.60     50.19 o
  -5   6  13       31.46       59.34     46.80 o
  -4   6  13        0.65        1.91     15.26 o
  -3   6  13      824.59      817.14     53.21 o
  -2   6  13      271.92      262.96     34.90 o
  -1   6  13      448.65      430.33     32.18 o
   0   6  13      250.44      245.67     27.17 o
   1   6  13     1129.18     1016.93     38.92 o
   2   6  13      325.20      295.12     32.99 o
   3   6  13      226.99      184.34     33.96 o
   4   6  13       16.20       29.41     17.97 o
   5   6  13      540.14      543.44     52.18 o
   6   6  13       30.63       38.88     44.72 o
  -7   7  13       29.88       75.86     33.53 o
  -6   7  13       65.40       81.58     30.91 o
  -5   7  13       53.56       64.97     24.72 o
  -4   7  13      278.38      284.43     36.94 o
  -3   7  13      793.79      808.45     54.93 o
  -2   7  13      106.41       90.78     23.99 o
  -1   7  13       99.60       82.29     18.48 o
   0   7  13       57.92       81.24     15.72 o
   1   7  13      330.39      324.05     30.94 o
   2   7  13        0.88        9.36     12.48 o
   3   7  13      139.59      134.81     21.95 o
   4   7  13       21.86       44.95     35.86 o
   5   7  13      127.96      131.31     30.95 o
   6   7  13       46.36       71.84     23.84 o
  -7   8  13        3.71       39.64     20.39 o
  -6   8  13      218.25      197.84     34.92 o
  -5   8  13     1207.62     1159.54    104.42 o
  -4   8  13       90.13       92.00     32.44 o
  -3   8  13     1132.89     1128.45     65.29 o
  -2   8  13      796.66      745.19     55.72 o
  -1   8  13      582.07      569.88     37.02 o
   0   8  13        8.93        6.08     11.43 o
   1   8  13      152.51      179.97     22.43 o
   2   8  13      890.79      863.86     44.93 o
   3   8  13       15.65       20.01     13.62 o
   4   8  13      760.23      786.42     60.89 o
   5   8  13     1227.14     1365.60     77.49 o
  -6   9  13       47.63       64.68     24.87 o
  -5   9  13       15.18       41.66     36.89 o
  -4   9  13      623.27      675.26     56.72 o
  -3   9  13      153.89      145.90     32.74 o
  -2   9  13        4.79       21.39     24.54 o
  -1   9  13      318.87      252.71     62.94 o
   0   9  13      766.55      702.11     37.84 o
   1   9  13      548.76      464.46     37.00 o
   2   9  13      269.19      266.39     35.13 o
   3   9  13      673.16      667.96     64.60 o
   4   9  13      304.65      341.67     34.43 o
   5   9  13      124.99      179.49     62.67 o
  -5  10  13        9.18       39.72     38.72 o
  -4  10  13      113.15       89.71     27.78 o
  -3  10  13       53.36       34.51     23.33 o
  -2  10  13      218.75      228.69     73.75 o
  -1  10  13      177.73      158.57     34.27 o
   0  10  13        4.77       -1.35     11.94 o
   1  10  13        1.99        7.41     13.60 o
   2  10  13       68.88       97.08     27.41 o
   3  10  13        6.88       21.88     15.49 o
   4  10  13      106.40      143.84     25.67 o
  -3  11  13      348.88      361.84     48.69 o
  -2  11  13        2.25       42.84     23.19 o
  -1  11  13       84.67       66.28     27.07 o
   0  11  13      477.29      472.70     39.90 o
   1  11  13       38.46        3.56     15.61 o
   2  11  13      733.24      772.47     51.69 o
  -9   0  14      247.24      313.50     58.49 o
  -8   0  14      284.09      282.01     52.69 o
  -7   0  14       39.71       53.84     25.93 o
  -6   0  14     1312.65     1152.45     79.81 o
  -5   0  14     2465.04     2723.45    125.12 o
  -4   0  14      675.57      645.60     43.45 o
  -3   0  14      110.04       91.99     32.31 o
  -2   0  14       14.02       41.91     17.15 o
  -1   0  14       10.99        9.39     15.52 o
   0   0  14       48.84       39.56     17.84 o
   1   0  14     4671.70     4579.35    132.77 o
   2   0  14     2274.96     2119.29     81.61 o
   3   0  14       24.80       34.27     18.68 o
   4   0  14     2049.70     2046.34    126.48 o
   5   0  14     2012.92     2102.19    130.92 o
   6   0  14       94.83      142.96     41.37 o
   7   0  14      343.94      281.40     58.75 o
  -9   1  14       85.43       94.72     25.88 o
  -8   1  14      544.23      569.92     49.48 o
  -7   1  14      195.22      186.80     29.91 o
  -6   1  14     1260.78     1211.58     57.98 o
  -5   1  14      101.76       89.73     22.23 o
  -4   1  14     1595.26     1469.06     90.09 o
  -3   1  14       23.39       33.05     13.36 o
  -2   1  14      125.04      142.02     17.54 o
  -1   1  14      306.27      285.37     22.47 o
   0   1  14     1169.29     1089.55     39.36 o
   1   1  14     1423.92     1288.79     43.28 o
   2   1  14      283.41      283.82     31.49 o
   3   1  14     1038.29      998.86     46.48 o
   4   1  14      263.59      269.15     37.63 o
   5   1  14        6.39       11.97     12.52 o
   6   1  14       27.78       74.18     34.17 o
   7   1  14        7.37       19.27     16.94 o
  -9   2  14      109.14      129.72     37.97 o
  -8   2  14       12.44       -9.84     15.64 o
  -7   2  14       10.87       38.49     15.72 o
  -6   2  14      593.81      593.35     38.52 o
  -5   2  14        8.12        3.74     13.28 o
  -4   2  14      131.16      143.07     38.49 o
  -3   2  14      277.49      254.07     24.83 o
  -2   2  14        6.22       23.17     10.74 o
  -1   2  14     1655.29     1555.25     47.22 o
   0   2  14       93.24       88.40     15.24 o
   1   2  14      299.35      282.37     30.27 o
   2   2  14      652.69      689.28     79.23 o
   3   2  14      800.82      772.08     74.02 o
   4   2  14      188.68      164.61     32.58 o
   5   2  14      872.66      908.03     73.49 o
   6   2  14       53.05       78.44     24.43 o
   7   2  14        8.99        9.01     16.58 o
  -8   3  14        7.25       29.82     20.35 o
  -7   3  14      252.72      236.43     31.10 o
  -6   3  14      696.16      705.33     51.25 o
  -5   3  14       65.27       80.32     53.77 o
  -4   3  14      139.77      177.68     28.33 o
  -3   3  14      881.57      815.42     37.65 o
  -2   3  14       67.06       71.49     16.27 o
  -1   3  14      339.01      335.36     23.86 o
   0   3  14     3327.25     3224.89     74.13 o
   1   3  14      443.15      448.14     33.07 o
   2   3  14      534.78      521.45     36.41 o
   3   3  14     1756.30     1713.06     77.82 o
   4   3  14      499.10      562.33     81.90 o
   5   3  14        3.26       25.18     16.70 o
   6   3  14     1033.96     1072.96    210.73 o
   7   3  14       93.00      118.63     27.68 o
  -8   4  14      139.36      153.45     25.71 o
  -7   4  14      167.00      214.15     36.28 o
  -6   4  14       53.71       59.84     23.56 o
  -5   4  14     1103.05     1050.87     60.05 o
  -4   4  14      783.21      737.47     49.00 o
  -3   4  14      519.58      517.60     31.30 o
  -2   4  14      528.96      496.78     43.02 o
  -1   4  14     1241.50     1219.97     65.27 o
   0   4  14        0.81       10.96     16.38 o
   1   4  14     1185.63     1144.16     49.20 o
   2   4  14     1475.64     1412.38     56.50 o
   3   4  14      200.55      189.16     33.15 o
   4   4  14       53.11       93.63     33.76 o
   5   4  14       47.77       71.06     36.93 o
   6   4  14       75.21       75.08     31.22 o
   7   4  14       72.44       63.57     20.88 o
  -8   5  14       24.67       27.45     21.36 o
  -7   5  14       49.13        3.24     61.68 o
  -6   5  14      207.54      199.71     34.48 o
  -5   5  14      213.63      199.07     32.07 o
  -4   5  14      498.18      353.90     58.71 o
  -3   5  14      196.40      185.05     49.72 o
  -2   5  14       42.83       30.13     16.94 o
  -1   5  14      748.28      712.53     38.43 o
   0   5  14      218.49      199.32     30.50 o
   1   5  14      341.50      344.55     31.47 o
   2   5  14        0.05        2.27     12.75 o
   3   5  14      368.05      307.10     59.34 o
   4   5  14       35.47        7.67     15.90 o
   5   5  14       72.78       90.39     36.04 o
   6   5  14        9.13        9.79     15.28 o
  -7   6  14       55.34       45.61     23.31 o
  -6   6  14      177.73      190.72     35.44 o
  -5   6  14      563.45      492.07     64.91 o
  -4   6  14        5.54       18.23     32.92 o
  -3   6  14       77.64       42.50     19.91 o
  -2   6  14      136.26      119.75     27.63 o
  -1   6  14       82.52      110.78     20.68 o
   0   6  14        0.11       20.86     12.55 o
   1   6  14     1074.99      983.87     47.38 o
   2   6  14      532.37      509.07     38.60 o
   3   6  14       29.48       26.78     33.33 o
   4   6  14     1217.63     1254.84     70.31 o
   5   6  14      358.07      315.10     43.34 o
   6   6  14        7.70        7.84     16.78 o
  -7   7  14      654.15      729.07     62.05 o
  -6   7  14      902.03      917.22     64.10 o
  -5   7  14      140.91      162.24     32.52 o
  -4   7  14     1248.90     1235.91    104.92 o
  -3   7  14     1153.23      992.87     96.57 o
  -2   7  14       56.61       69.09     23.30 o
  -1   7  14      101.65       82.27     18.85 o
   0   7  14      815.25      778.18     43.72 o
   1   7  14        1.47       -9.66      9.66 o
   2   7  14      194.37      146.83     29.31 o
   3   7  14      833.48      909.59     58.51 o
   4   7  14      174.92      231.69     36.84 o
   5   7  14       61.92       55.38     27.89 o
  -6   8  14       40.32       41.87     50.09 o
  -5   8  14      389.12      431.65     47.44 o
  -4   8  14       70.91       42.10     20.91 o
  -3   8  14        4.27      -11.82     17.61 o
  -2   8  14       71.24       99.96     28.33 o
  -1   8  14       63.30       10.71     33.78 o
   0   8  14      524.02      440.63     37.61 o
   1   8  14       72.56       87.37     17.61 o
   2   8  14       10.54       22.30     14.80 o
   3   8  14        2.40       -5.31     17.03 o
   4   8  14        3.26      -16.16     21.37 o
   5   8  14        1.57       17.35     23.55 o
  -5   9  14       11.56       52.98     42.05 o
  -4   9  14       71.71       41.93     44.31 o
  -3   9  14        5.80      -34.92     34.92 o
  -2   9  14      346.93      300.48     42.97 o
  -1   9  14        6.49      -16.90     18.48 o
   0   9  14      117.91      109.95     30.44 o
   1   9  14        0.60       -8.36     13.02 o
   2   9  14       38.85       25.09     17.01 o
   3   9  14      480.93      505.07     51.86 o
   4   9  14       65.98       88.49     26.59 o
  -4  10  14       28.09       27.11     26.99 o
  -3  10  14      288.57      242.16     41.54 o
  -2  10  14      572.47      722.80     61.79 o
  -1  10  14     1293.22     1246.37    139.38 o
   0  10  14       32.78       24.89     16.24 o
   1  10  14      205.01      274.10     31.26 o
   2  10  14      502.90      545.74     43.54 o
   3  10  14      186.49      237.32     31.08 o
  -2  11  14       20.52       11.60     21.71 o
  -1  11  14        5.48       34.28     21.72 o
   0  11  14      206.10      244.04     51.33 o
   1  11  14        6.24       -5.95     13.07 o
  -8   1  15        0.21      -17.39     17.39 o
  -7   1  15      881.57      911.67     85.83 o
  -6   1  15      525.87      562.61     47.88 o
  -5   1  15       25.91       25.97     15.38 o
  -4   1  15      302.79      302.49     55.79 o
  -3   1  15       76.04       79.61     22.23 o
  -2   1  15       36.69       49.96     13.21 o
  -1   1  15      743.44      712.19     32.54 o
   0   1  15      820.30      794.11     34.42 o
   1   1  15       11.94       11.40     10.77 o
   2   1  15      256.92      249.81     22.95 o
   3   1  15      454.19      449.93     35.37 o
   4   1  15     1255.82     1282.64    102.46 o
   5   1  15        2.08       30.54     17.13 o
   6   1  15       84.03       70.71     21.81 o
   7   1  15      126.53      190.55     56.27 o
  -8   2  15      504.14      485.71     41.06 o
  -7   2  15       35.93       47.48     48.50 o
  -6   2  15      575.75      645.97     50.09 o
  -5   2  15     3826.61     4027.64    128.28 o
  -4   2  15      753.01      780.39     48.54 o
  -3   2  15        7.01       -3.69     14.18 o
  -2   2  15      779.63      768.87     39.16 o
  -1   2  15       46.71       56.48     19.08 o
   0   2  15      105.09       95.61     16.03 o
   1   2  15      424.38      439.09     37.53 o
   2   2  15      143.08      135.73     23.74 o
   3   2  15      677.85      724.31     55.48 o
   4   2  15      354.40      338.53     43.75 o
   5   2  15     1701.16     1701.04     85.29 o
   6   2  15      170.15      223.91     50.74 o
   7   2  15        2.50       16.07     17.91 o
  -8   3  15        0.36       -4.68     16.09 o
  -7   3  15       38.26       53.48     23.59 o
  -6   3  15       41.51       58.50     22.23 o
  -5   3  15       37.43       29.06     17.22 o
  -4   3  15      104.21      151.35     38.20 o
  -3   3  15      521.24      537.10     36.89 o
  -2   3  15       92.28       78.77     27.47 o
  -1   3  15      310.48      301.76     23.71 o
   0   3  15       42.92       32.20     14.04 o
   1   3  15       34.05       13.75     13.96 o
   2   3  15      313.66      292.31     35.50 o
   3   3  15      326.43      310.15     49.40 o
   4   3  15      162.26      107.86     28.63 o
   5   3  15       42.45       17.68     21.17 o
   6   3  15       30.10       23.08     14.63 o
  -8   4  15       72.44       81.49     33.33 o
  -7   4  15        2.65        4.25     17.86 o
  -6   4  15        4.27        8.45     17.73 o
  -5   4  15     1088.45      952.00     59.43 o
  -4   4  15      180.35      200.81     30.81 o
  -3   4  15       67.62       46.34     13.82 o
  -2   4  15      792.21      700.67     55.70 o
  -1   4  15      339.71      365.33     25.56 o
   0   4  15       14.43       10.95     12.23 o
   1   4  15       57.94       76.47     18.93 o
   2   4  15        5.43       13.97     18.80 o
   3   4  15        1.72       21.98     20.27 o
   4   4  15        1.46       19.70     17.32 o
   5   4  15       56.72       95.45     26.19 o
   6   4  15       74.94      140.02     28.17 o
  -7   5  15      423.29      502.66     52.88 o
  -6   5  15      578.82      608.36     54.70 o
  -5   5  15      103.52       75.65     24.46 o
  -4   5  15     1639.52     1632.58     75.78 o
  -3   5  15     1064.53     1085.37     61.67 o
  -2   5  15      132.09      128.50     20.33 o
  -1   5  15      133.33      195.44     24.47 o
   0   5  15      820.14      809.24     42.34 o
   1   5  15      158.90      147.61     23.59 o
   2   5  15      457.08      446.57     36.91 o
   3   5  15     1239.19     1293.19     70.75 o
   4   5  15     1400.68     1434.70     76.54 o
   5   5  15       18.70        4.33     30.09 o
   6   5  15      423.64      494.15     52.94 o
  -7   6  15        0.87       -1.93     34.78 o
  -6   6  15       44.74       36.40     22.51 o
  -5   6  15       37.72       29.01     19.22 o
  -4   6  15       43.08       12.66     16.17 o
  -3   6  15        2.16       -3.99     30.12 o
  -2   6  15      590.51      604.22     83.48 o
  -1   6  15      202.61      204.55     33.95 o
   0   6  15        8.58       17.20     13.21 o
   1   6  15      622.12      604.88     60.09 o
   2   6  15     1355.02     1264.35     56.41 o
   3   6  15      106.80       98.22     28.30 o
   4   6  15      351.13      338.46     47.84 o
   5   6  15      126.56      210.93     40.33 o
  -6   7  15       11.38       46.22     21.36 o
  -5   7  15       32.47       13.30     16.17 o
  -4   7  15      350.96      402.80     73.61 o
  -3   7  15       19.49       19.13     17.22 o
  -2   7  15       19.64       16.80     35.35 o
  -1   7  15        6.30       10.66     22.03 o
   0   7  15      302.69      342.80     33.19 o
   1   7  15      155.67      157.02     25.57 o
   2   7  15      125.36       93.48     59.12 o
   3   7  15        1.84       19.72     19.61 o
   4   7  15       58.21       75.76     23.85 o
   5   7  15       20.66       15.74     19.42 o
  -6   8  15        2.35       -5.81     43.15 o
  -5   8  15      505.76      506.55     50.66 o
  -4   8  15       30.98       -2.19     35.53 o
  -3   8  15      152.96      132.14     31.23 o
  -2   8  15      886.63      851.12     61.25 o
  -1   8  15      509.93      556.15     85.75 o
   0   8  15        3.62       18.40     16.28 o
   1   8  15     1252.74     1227.51     57.35 o
   2   8  15      394.09      409.48     47.36 o
   3   8  15      230.34      237.85     38.80 o
   4   8  15       87.21       88.56     25.27 o
  -5   9  15       82.14      129.92     54.30 o
  -4   9  15      635.40      557.72     88.26 o
  -3   9  15      563.59      654.67     59.04 o
  -2   9  15      238.65      272.78     47.19 o
  -1   9  15      102.55      143.79     36.93 o
   0   9  15       61.22       18.01     22.06 o
   1   9  15       30.26       36.38     16.69 o
   2   9  15      141.85       95.29     31.05 o
   3   9  15       27.05       19.23     54.52 o
  -3  10  15       27.95       44.03     25.19 o
  -2  10  15      140.47      139.22     32.82 o
  -1  10  15        0.04       17.94     26.95 o
   0  10  15        0.92       -8.10     19.39 o
   1  10  15        7.40       35.18     15.44 o
   2  10  15       17.01        5.04     22.38 o
  -8   0  16        5.43        7.13     21.81 o
  -6   0  16      568.30      570.76     77.91 o
  -5   0  16     1407.06     1464.80    112.15 o
  -4   0  16     1505.51     1391.33    105.49 o
  -3   0  16       46.90      -16.84     16.84 o
  -2   0  16     1560.13     1612.13    110.94 o
  -1   0  16     1944.65     2104.89     83.82 o
   0   0  16     2381.68     2170.50     84.95 o
   1   0  16      425.52      402.91     39.24 o
   2   0  16     2577.31     2526.38     94.45 o
   3   0  16        7.06        6.63     25.43 o
   4   0  16     1763.09     1661.81    119.46 o
   5   0  16     2381.71     2535.22    152.42 o
   6   0  16      105.78      153.53     43.74 o
  -8   1  16       31.56       55.26     23.76 o
  -7   1  16      207.11      226.76     35.85 o
  -6   1  16      454.90      475.69     75.29 o
  -5   1  16      122.16      146.53     40.91 o
  -4   1  16     1066.01     1001.44     62.96 o
  -3   1  16     1806.57     1750.11     82.91 o
  -2   1  16       17.46       23.83     12.63 o
  -1   1  16      247.13      261.46     32.64 o
   0   1  16      301.91      361.35     26.47 o
   1   1  16        5.21       13.86     11.44 o
   2   1  16        5.47       21.16     14.12 o
   3   1  16        5.02       15.55     16.00 o
   4   1  16      535.80      567.84     54.40 o
   5   1  16       47.85       37.91     20.93 o
   6   1  16      346.91      366.26     60.27 o
  -8   2  16        0.60       -4.19     22.39 o
  -7   2  16        4.45        1.94     17.96 o
  -6   2  16      111.94      105.68     39.55 o
  -5   2  16       32.49       61.47     26.26 o
  -4   2  16       30.35       23.88     21.30 o
  -3   2  16        7.68       10.23     13.81 o
  -2   2  16      326.16      292.24     29.77 o
  -1   2  16      556.13      577.04     31.79 o
   0   2  16      614.58      582.34     45.91 o
   1   2  16        3.93       25.22     14.96 o
   2   2  16       19.76       31.10     15.61 o
   3   2  16        3.25        3.17     20.64 o
   4   2  16      160.32      159.08     53.96 o
   5   2  16       11.00       13.11     26.27 o
   6   2  16       38.43       75.74     23.29 o
  -7   3  16       20.79       55.27     22.16 o
  -6   3  16     1271.11     1187.40     94.64 o
  -5   3  16       14.77        2.58     15.33 o
  -4   3  16      188.85      305.33     61.25 o
  -3   3  16      578.44      696.14     76.48 o
  -2   3  16       37.29       58.05     15.99 o
  -1   3  16      937.46      851.87     36.29 o
   0   3  16     1001.68      995.55     46.71 o
   1   3  16      199.03      214.23     26.62 o
   2   3  16      479.80      461.96     37.34 o
   3   3  16     1304.70     1221.29    150.02 o
   4   3  16      946.79      924.76     63.08 o
   5   3  16       10.46       31.36     19.85 o
   6   3  16      117.81      131.62     29.25 o
  -7   4  16       53.41       99.75     29.04 o
  -6   4  16        0.92       -1.88     15.98 o
  -5   4  16      960.92     1036.65     63.50 o
  -4   4  16      796.13      820.60     68.40 o
  -3   4  16       54.68       49.98     32.36 o
  -2   4  16        4.09        6.29     10.63 o
  -1   4  16      612.76      640.61     38.33 o
   0   4  16      280.04      309.54     30.42 o
   1   4  16      143.71      118.41     22.60 o
   2   4  16      172.15      214.67     29.32 o
   3   4  16      126.72      140.15     31.27 o
   4   4  16        1.22       17.63     20.34 o
   5   4  16      455.69      548.02     56.41 o
   6   4  16       64.02      107.20     26.48 o
  -7   5  16       30.74       31.53     21.81 o
  -6   5  16       97.05      116.92     32.44 o
  -5   5  16       74.18       94.51     25.13 o
  -4   5  16       37.62       81.94     40.24 o
  -3   5  16       87.15      150.05     51.33 o
  -2   5  16       30.72       21.13     17.63 o
  -1   5  16      584.23      561.18    106.01 o
   0   5  16       25.78       50.09     16.29 o
   1   5  16        0.57       -0.64     15.90 o
   2   5  16       56.39       54.14     19.63 o
   3   5  16        1.15        6.61     20.07 o
   4   5  16      217.41      244.25     39.21 o
   5   5  16       90.58      138.79     56.88 o
  -6   6  16       32.04       23.92     20.52 o
  -5   6  16      277.52      274.35     39.58 o
  -4   6  16      418.49      454.87     45.42 o
  -3   6  16      714.72      636.69     52.73 o
  -2   6  16      765.20      781.98    107.12 o
  -1   6  16      750.31      768.11     56.98 o
   0   6  16       82.77       87.20     20.43 o
   1   6  16      111.77      125.57     23.32 o
   2   6  16      777.55      839.11     47.32 o
   3   6  16       68.08       79.81     27.11 o
   4   6  16      262.39      256.60     39.77 o
   5   6  16      499.67      578.56     58.48 o
  -6   7  16      179.81      180.19     36.16 o
  -5   7  16       54.25      114.39     30.02 o
  -4   7  16      576.55      730.09     97.43 o
  -3   7  16     1196.08     1055.98    104.13 o
  -2   7  16      950.09      999.42    107.28 o
  -1   7  16       19.94       12.23     23.29 o
   0   7  16      199.32      280.52     31.22 o
   1   7  16      104.55       95.61     22.90 o
   2   7  16       48.95       31.55     21.89 o
   3   7  16      759.37      735.24     60.74 o
   4   7  16      233.81      294.44     42.96 o
  -5   8  16       15.74       39.59     19.59 o
  -4   8  16      108.08      164.59     58.96 o
  -3   8  16      231.25      193.53     52.51 o
  -2   8  16      151.53      135.20     31.48 o
  -1   8  16        6.31       35.53     43.27 o
   0   8  16      157.19      175.05     29.46 o
   1   8  16      106.18      131.80     24.89 o
   2   8  16        6.63        9.06     22.26 o
   3   8  16       16.21        5.83     22.32 o
  -4   9  16       30.95       -6.59     37.86 o
  -3   9  16      408.77      509.79     89.59 o
  -2   9  16        6.36       22.28     21.09 o
  -1   9  16        8.69       16.09     20.69 o
   0   9  16      197.03      245.80     68.92 o
   1   9  16      100.86       69.52     25.97 o
   2   9  16       27.09       28.18     24.53 o
  -1  10  16      193.34      190.69     42.63 o
  -7   1  17      446.66      536.09     85.00 o
  -6   1  17      282.89      341.04     43.40 o
  -5   1  17       90.64      108.92     23.25 o
  -4   1  17       12.27       43.35     18.66 o
  -3   1  17      582.10      687.78     57.23 o
  -2   1  17     1076.90     1155.74     66.35 o
  -1   1  17        9.63       24.77     11.33 o
   0   1  17      438.18      418.69     29.10 o
   1   1  17      634.93      644.52     51.05 o
   2   1  17       63.22       70.89     21.46 o
   3   1  17     1138.71     1099.15     68.12 o
   4   1  17      484.14      437.71     51.68 o
   5   1  17        6.70       16.62     22.74 o
  -7   2  17       99.55      142.53     51.62 o
  -6   2  17       54.85       55.59     29.80 o
  -5   2  17      521.64      466.51     50.73 o
  -4   2  17      868.37      995.87     64.46 o
  -3   2  17       47.82       86.00     23.76 o
  -2   2  17     1095.44     1061.54     49.12 o
  -1   2  17      408.33      375.31     27.61 o
   0   2  17      150.67      187.03     20.95 o
   1   2  17      578.22      622.55     41.32 o
   2   2  17      257.71      241.37     30.15 o
   3   2  17      476.47      477.75     58.80 o
   4   2  17      152.30      169.80     35.92 o
   5   2  17      480.19      427.92    107.19 o
  -7   3  17       94.53       95.27     27.36 o
  -6   3  17       34.94       43.99     41.34 o
  -5   3  17      138.07      128.63     45.03 o
  -4   3  17      458.67      437.31     64.53 o
  -3   3  17      368.26      406.06     45.79 o
  -2   3  17       89.88       74.78     17.29 o
  -1   3  17       15.70       27.55     15.38 o
   0   3  17       14.49       21.38     14.79 o
   1   3  17        1.31       10.80     14.14 o
   2   3  17       35.75       26.78     17.31 o
   3   3  17      129.74      178.76     84.97 o
   4   3  17       76.02       71.22     27.94 o
   5   3  17        8.86       63.60     23.71 o
  -7   4  17       52.57       76.65     37.92 o
  -6   4  17      187.69      140.81     31.06 o
  -5   4  17      356.84      363.97     78.37 o
  -4   4  17        7.95       11.03     23.78 o
  -3   4  17       19.68       10.48     16.32 o
  -2   4  17      374.58      386.99     33.88 o
  -1   4  17     1187.58     1132.00     65.04 o
   0   4  17      371.53      366.54     34.21 o
   1   4  17        4.75       -2.20     14.14 o
   2   4  17       40.87       38.52     17.57 o
   3   4  17      217.44      212.86     38.13 o
   4   4  17      173.29      183.00     35.71 o
   5   4  17      265.09      312.21     45.57 o
  -6   5  17      288.49      292.42     72.00 o
  -5   5  17        2.10       16.56     16.18 o
  -4   5  17      192.58      242.83     66.12 o
  -3   5  17      614.57      559.11     88.66 o
  -2   5  17       47.59       38.49     18.87 o
  -1   5  17       69.98       82.85     24.19 o
   0   5  17     1542.83     1454.69     60.31 o
   1   5  17      163.35      224.96     29.25 o
   2   5  17       57.65       40.27     17.71 o
   3   5  17      425.04      358.41     47.62 o
   4   5  17      662.92      782.36     66.40 o
  -6   6  17       79.85      148.85     32.19 o
  -5   6  17      384.57      413.31     47.64 o
  -4   6  17       17.46       22.28     37.90 o
  -3   6  17      126.46      187.95     59.21 o
  -2   6  17      242.30      220.37     67.23 o
  -1   6  17      193.37      226.26     35.92 o
   0   6  17       61.06       32.37     15.60 o
   1   6  17       11.40        0.10     14.81 o
   2   6  17      230.72      244.34     31.27 o
   3   6  17        0.39      -10.39     18.66 o
   4   6  17      396.97      374.74     48.36 o
  -5   7  17        8.40        1.95     21.90 o
  -4   7  17      137.45      164.63     29.86 o
  -3   7  17       57.47       65.52     44.92 o
  -2   7  17       96.14      237.02     66.16 o
  -1   7  17       44.97       22.69     29.57 o
   0   7  17       93.07       91.49     21.09 o
   1   7  17       70.56       95.47     21.04 o
   2   7  17        0.32       -4.62     20.59 o
   3   7  17       28.79        3.02     38.11 o
  -4   8  17       46.35       63.12     49.25 o
  -3   8  17        1.24      -35.03     35.03 o
  -2   8  17      309.99      286.55     43.42 o
  -1   8  17      289.85      329.74     48.99 o
   0   8  17        4.71      -14.45     17.63 o
   1   8  17      411.17      364.31     37.51 o
   2   8  17      322.48      406.36     48.33 o
  -2   9  17       61.24       69.02     42.81 o
  -1   9  17      298.60      343.86     49.61 o
   0   9  17      284.13      330.69     51.11 o
  -7   0  18      181.46      227.46     44.60 o
  -6   0  18        8.31       21.10     20.85 o
  -5   0  18      367.96      454.67     73.54 o
  -4   0  18       39.46       23.82     23.75 o
  -3   0  18       72.28      160.65     49.00 o
  -2   0  18     2503.54     2448.60    145.97 o
  -1   0  18     2295.28     2427.55     96.29 o
   0   0  18       76.71       60.17     21.73 o
   1   0  18      320.65      334.08     40.45 o
   2   0  18      519.08      586.95     75.37 o
   3   0  18      426.35      480.57     73.65 o
   4   0  18       34.22       14.40     33.56 o
   5   0  18      505.53      516.99     83.39 o
  -7   1  18      193.80      172.84     29.43 o
  -6   1  18      203.97      234.20     35.35 o
  -5   1  18       33.91       54.47     18.32 o
  -4   1  18        4.46        2.76     15.52 o
  -3   1  18      940.00      902.99     64.19 o
  -2   1  18      516.70      575.59     53.71 o
  -1   1  18       28.74        6.91     12.09 o
   0   1  18      388.88      413.76     30.38 o
   1   1  18      221.29      231.35     29.03 o
   2   1  18      241.43      244.29     30.59 o
   3   1  18        1.54       10.87     31.16 o
   4   1  18      121.69      214.49     61.65 o
   5   1  18        1.15      -16.27     16.27 o
  -6   2  18        2.92       39.29     24.72 o
  -5   2  18       66.08       85.07     21.69 o
  -4   2  18        2.05      -12.70     13.66 o
  -3   2  18       22.07       39.75     19.81 o
  -2   2  18       13.43       29.18     18.50 o
  -1   2  18       53.21       29.55     15.20 o
   0   2  18       24.98        3.40     15.02 o
   1   2  18      266.32      241.57     30.16 o
   2   2  18       16.23       28.10     17.03 o
   3   2  18       49.03       10.04     21.51 o
   4   2  18       91.65       56.53     26.86 o
   5   2  18       57.71       33.32     25.46 o
  -6   3  18      307.50      481.50     87.40 o
  -5   3  18       54.35       92.09     25.53 o
  -4   3  18      481.32      431.46     49.76 o
  -3   3  18      314.96      389.07     74.60 o
  -2   3  18      229.01      258.40     37.97 o
  -1   3  18      710.76      643.21     96.07 o
   0   3  18      235.08      284.57     31.34 o
   1   3  18       84.80      102.56     22.16 o
   2   3  18      176.80      189.40     28.30 o
   3   3  18       94.38      101.91     30.66 o
   4   3  18      642.09      612.88     61.08 o
  -6   4  18       68.67       77.44     52.05 o
  -5   4  18      306.82      353.15     77.69 o
  -4   4  18      254.75      289.00     76.26 o
  -3   4  18       36.56       29.91     15.00 o
  -2   4  18      132.80      151.31     28.97 o
  -1   4  18      547.66      570.38     52.35 o
   0   4  18       26.04       20.05     15.73 o
   1   4  18        5.26       16.08     15.25 o
   2   4  18       76.54       80.51     21.74 o
   3   4  18       73.95      109.70     30.50 o
   4   4  18        7.08        0.15     21.68 o
  -5   5  18        0.83        7.84     41.62 o
  -4   5  18        5.35       15.16     20.37 o
  -3   5  18        2.69        3.98     20.81 o
  -2   5  18      240.91      269.55     38.62 o
  -1   5  18        0.09        0.52     15.60 o
   0   5  18        0.11       -4.68     14.35 o
   1   5  18      111.24       81.53     20.82 o
   2   5  18        0.93       12.93     16.62 o
   3   5  18        7.11       18.26     23.98 o
   4   5  18       66.86       77.96     29.49 o
  -5   6  18      517.04      549.73     94.96 o
  -4   6  18      478.04      387.00     79.20 o
  -3   6  18        5.00        1.72     40.58 o
  -2   6  18      813.54      840.76     64.02 o
  -1   6  18      944.67     1046.64     66.20 o
   0   6  18        5.75       32.84     19.44 o
   1   6  18      652.19      630.86     55.79 o
   2   6  18      338.67      355.37     38.01 o
   3   6  18      108.91      153.69     34.88 o
  -4   7  18      101.24       92.34     51.04 o
  -3   7  18      529.46      558.94     94.17 o
  -2   7  18      422.10      389.49     50.79 o
  -1   7  18      159.25      152.17     32.06 o
   0   7  18      773.80      758.34     87.13 o
   1   7  18      686.40      715.57     49.86 o
   2   7  18        0.19        7.28     21.32 o
  -2   8  18       99.45       77.17     28.49 o
  -1   8  18       41.65       51.17     30.15 o
   0   8  18       54.62       64.56     27.79 o
  -6   1  19      276.94      343.67     49.86 o
  -5   1  19       65.91       84.45     21.12 o
  -4   1  19       11.97       28.40     19.28 o
  -3   1  19     1145.84     1095.18    133.04 o
  -2   1  19      453.18      491.84     69.19 o
  -1   1  19       28.24       30.72     17.36 o
   0   1  19      496.24      550.01     35.04 o
   1   1  19      710.19      723.59     46.51 o
   2   1  19       13.79        7.90     19.40 o
   3   1  19      423.91      403.08     51.26 o
   4   1  19      210.14      286.62     46.25 o
  -6   2  19       17.75       46.37     16.41 o
  -5   2  19       38.66       43.57     19.98 o
  -4   2  19      587.47      643.36     59.90 o
  -3   2  19        0.85       24.08     19.43 o
  -2   2  19      509.65      487.76     51.48 o
  -1   2  19     1388.03     1528.63     78.59 o
   0   2  19       67.92      112.13     22.85 o
   1   2  19      110.04      141.04     25.44 o
   2   2  19      551.40      508.54     42.71 o
   3   2  19       36.75       14.94     24.19 o
   4   2  19       35.12       60.11     54.11 o
  -5   3  19        1.27       18.72     28.03 o
  -4   3  19       12.65        7.39     18.82 o
  -3   3  19        1.99      -13.71     13.71 o
  -2   3  19        0.44       34.89     26.40 o
  -1   3  19       20.55       46.92     59.59 o
   0   3  19       37.77       23.97     16.44 o
   1   3  19       48.44       29.49     21.49 o
   2   3  19        3.15        0.11     15.92 o
   3   3  19        7.45       14.30     23.78 o
  -5   4  19      157.31      222.24     70.23 o
  -4   4  19      156.16      178.81     53.37 o
  -3   4  19       10.20        1.93     25.54 o
  -2   4  19       81.12      146.15     41.91 o
  -1   4  19      186.94      166.16     32.28 o
   0   4  19        2.43       -2.06     14.38 o
   1   4  19       33.22       40.33     23.00 o
   2   4  19      234.86      275.90     41.64 o
   3   4  19      230.53      261.99     43.26 o
  -4   5  19       10.02        7.13     34.17 o
  -3   5  19      263.58      220.04     57.60 o
  -2   5  19      294.05      340.51     65.66 o
  -1   5  19       39.95       56.90     21.63 o
   0   5  19      658.46      722.49     61.31 o
   1   5  19      605.63      658.53     47.22 o
   2   5  19       43.58       31.88     19.03 o
  -3   6  19       16.22       12.25     33.81 o
  -2   6  19        0.76       25.65     27.33 o
  -1   6  19      147.00      184.67     38.81 o
   0   6  19       17.77       14.14     19.41 o
   1   6  19       16.46       25.01     16.40 o
  -2   7  19      287.09      402.18     68.02 o
  -1   7  19        9.96       19.02     18.75 o
   0   7  19      120.00      191.34     34.96 o
  -5   0  20      141.50      200.67     47.03 o
  -4   0  20      330.35      249.17     56.95 o
  -3   0  20      241.38      267.54     59.96 o
  -2   0  20      245.36      250.13     55.16 o
  -1   0  20      489.67      375.11     67.52 o
   0   0  20     1060.88     1230.34     70.22 o
   1   0  20      103.51      113.19     43.09 o
   2   0  20      511.94      718.05     88.37 o
   3   0  20      211.73      250.96     59.39 o
  -5   1  20       19.86       45.82     18.13 o
  -4   1  20        7.90        5.96     37.74 o
  -3   1  20       19.42       15.72     21.52 o
  -2   1  20      360.10      436.81     51.41 o
  -1   1  20       27.50       -4.43     18.20 o
   0   1  20       58.31       77.69     20.17 o
   1   1  20      466.05      480.25     55.46 o
   2   1  20        4.20       29.98     21.93 o
   3   1  20      707.72      787.44     95.32 o
  -5   2  20        3.84       51.49     22.33 o
  -4   2  20        3.12        9.76     15.80 o
  -3   2  20       25.51       52.76     22.05 o
  -2   2  20        3.32       22.61     30.79 o
  -1   2  20        0.87        1.76     27.22 o
   0   2  20        4.65      -13.28     13.28 o
   1   2  20       23.06       38.43     18.86 o
   2   2  20       15.99       24.71     17.10 o
   3   2  20        4.10      -15.00     20.27 o
  -4   3  20       53.12       82.74     32.60 o
  -3   3  20      200.71      219.25     36.63 o
  -2   3  20       81.97      105.56     40.66 o
  -1   3  20        2.59       29.39     24.70 o
   0   3  20      364.71      429.61     49.80 o
   1   3  20       57.56       69.73     25.96 o
   2   3  20      217.88      246.17     33.89 o
  -4   4  20       29.69       40.54     19.62 o
  -3   4  20       19.00       66.55     32.70 o
  -2   4  20      253.40      248.13     57.03 o
  -1   4  20      107.56      133.73     30.52 o
   0   4  20        0.70       -1.67     19.31 o
   1   4  20       91.92      108.09     24.58 o
   2   4  20       40.26       25.20     18.82 o
  -3   5  20       30.36       40.48     27.44 o
  -2   5  20        0.04      -15.40     20.02 o
  -1   5  20        3.74        4.87     21.15 o
   0   5  20        5.65      -10.13     18.70 o
   1   5  20        5.84       20.35     23.51 o
  -3   1  21      434.38      435.43     52.96 o
  -2   1  21      216.63      280.96     43.67 o
  -1   1  21        2.79       20.74     26.54 o
   0   1  21      288.35      245.88     39.85 o
   1   1  21      313.88      334.28     45.90 o
  -3   2  21      114.16      200.08     36.83 o
  -2   2  21       48.00       39.44     29.87 o
  -1   2  21      642.44      691.73     90.63 o
   0   2  21       45.99       85.39     26.66 o
   1   2  21        1.46       -9.16     15.94 o
  -2   3  21       53.62       76.23     35.46 o
  -1   3  21       14.93       17.34     28.76 o
   0   3  21      187.14      149.34     34.02 o
 
